# Supplementary material for: Artificial neural network based hierarchical intelligent control framework for a residential microgrid
Source: Sci Rep. 2025 Nov 23;15:45174. doi: 10.1038/s41598-025-29034-x (PMC12749602; doi:10.1038/s41598-025-29034-x)
Supplement: Supplementary file 1 — Supplementary Material 1 [file 41598_2025_29034_MOESM1_ESM.slx]

Archive with 75 entries (75 files):
- [Content_Types].xml
- _rels/.rels
- simulink/_rels/blockdiagram.xml.rels
- simulink/_rels/configSetInfo.xml.rels
- simulink/stateflow/_rels/machine.xml.rels
- simulink/systems/_rels/system_2284.xml.rels
- simulink/systems/_rels/system_2287.xml.rels
- simulink/systems/_rels/system_2377.xml.rels
- simulink/systems/_rels/system_2415.xml.rels
- simulink/systems/_rels/system_2421.xml.rels
- simulink/systems/_rels/system_2447.xml.rels
- simulink/systems/_rels/system_2471.xml.rels
- simulink/systems/_rels/system_2472.xml.rels
- simulink/systems/_rels/system_2485.xml.rels
- simulink/systems/_rels/system_root.xml.rels
- metadata/coreProperties.xml
- metadata/mwcoreProperties.xml
- metadata/mwcorePropertiesExtension.xml
- metadata/thumbnail.png
- simulink/ScheduleCore.xml
- simulink/ScheduleEditor.xml
- simulink/bddefaults.xml
- simulink/bdmxdata/SigBuilderData_2423_2.mxarray
- simulink/bdmxdata/SigBuilderData_2424_2.mxarray
- simulink/bdmxdata/SigBuilderData_2425_2.mxarray
- simulink/bdmxdata/SigBuilderData_2445_2.mxarray
- simulink/bdmxdata/SigBuilderData_2471_2.mxarray
- simulink/bdmxdata/SigBuilderData_2472_2.mxarray
- simulink/bdmxdata/SigBuilderData_2507_2.mxarray
- simulink/bdmxdata/VnvData_2423_2.mxarray
- simulink/bdmxdata/VnvData_2424_2.mxarray
- simulink/bdmxdata/VnvData_2425_2.mxarray
- simulink/bdmxdata/VnvData_2445_2.mxarray
- simulink/bdmxdata/VnvData_2471_2.mxarray
- simulink/bdmxdata/VnvData_2472_2.mxarray
- simulink/bdmxdata/VnvData_2507_2.mxarray
- simulink/blockdiagram.xml
- simulink/configSet0.xml
- simulink/configSetInfo.xml
- simulink/graphicalInterface.xml
- simulink/modelDictionary.xml
- simulink/plugins/SimscapeModelParametersPlugin.xml
- simulink/stateflow/chart_17.xml
- simulink/stateflow/chart_27.xml
- simulink/stateflow/chart_34.xml
- simulink/stateflow/machine.xml
- simulink/systems/system_2284.xml
- simulink/systems/system_2287.xml
- simulink/systems/system_2296.xml
- simulink/systems/system_2325.xml
- simulink/systems/system_2345.xml
- simulink/systems/system_2377.xml
- simulink/systems/system_2383.xml
- simulink/systems/system_2400.xml
- simulink/systems/system_2415.xml
- simulink/systems/system_2421.xml
- simulink/systems/system_2421_1229.xml
- simulink/systems/system_2421_3.xml
- simulink/systems/system_2423.xml
- simulink/systems/system_2424.xml
- simulink/systems/system_2425.xml
- simulink/systems/system_2431.xml
- simulink/systems/system_2433.xml
- simulink/systems/system_2445.xml
- simulink/systems/system_2447.xml
- simulink/systems/system_2471.xml
- simulink/systems/system_2471_8.xml
- simulink/systems/system_2472.xml
- simulink/systems/system_2472_8.xml
- simulink/systems/system_2485.xml
- simulink/systems/system_2502.xml
- simulink/systems/system_2507.xml
- simulink/systems/system_2514.xml
- simulink/systems/system_root.xml
- simulink/windowsInfo.xml
