# Supplementary material for: Artificial neural network based hierarchical intelligent control framework for a residential microgrid
Source: Sci Rep. 2025 Nov 23;15:45174. doi: 10.1038/s41598-025-29034-x (PMC12749602; doi:10.1038/s41598-025-29034-x)
Supplement: Supplementary file 1 — Supplementary Material 1 [file 41598_2025_29034_MOESM1_ESM.slx › [Content_Types].xml]

<?xml version="1.0" encoding="UTF-8" standalone="yes" ?>
<Types xmlns="http://schemas.openxmlformats.org/package/2006/content-types">
  <Default ContentType="application/vnd.mathworks.matlab.mxarray+binary" Extension="mxarray"/>
  <Default ContentType="image/png" Extension="png"/>
  <Default ContentType="application/vnd.openxmlformats-package.relationships+xml" Extension="rels"/>
  <Default ContentType="application/vnd.mathworks.simulink.mdl+xml" Extension="xml"/>
  <Override ContentType="application/vnd.openxmlformats-package.core-properties+xml" PartName="/metadata/coreProperties.xml"/>
  <Override ContentType="application/vnd.mathworks.package.coreProperties+xml" PartName="/metadata/mwcoreProperties.xml"/>
  <Override ContentType="application/vnd.mathworks.package.corePropertiesExtension+xml" PartName="/metadata/mwcorePropertiesExtension.xml"/>
  <Override ContentType="application/vnd.mathworks.simulink.configSet+xml" PartName="/simulink/configSet0.xml"/>
  <Override ContentType="application/vnd.mathworks.simulink.configSetInfo+xml" PartName="/simulink/configSetInfo.xml"/>
  <Override ContentType="application/vnd.mathworks.simulink.graphicalInterface+json" PartName="/simulink/graphicalInterface.xml"/>
  <Override ContentType="application/vnd.mathworks.simulink.mf0+xml" PartName="/simulink/modelDictionary.xml"/>
  <Override ContentType="application/vnd.mathworks.simulink.pluginParameters+xml" PartName="/simulink/plugins/SimscapeModelParametersPlugin.xml"/>
  <Override ContentType="application/vnd.mathworks.simulink.ScheduleCore+xml" PartName="/simulink/ScheduleCore.xml"/>
  <Override ContentType="application/vnd.mathworks.simulink.ScheduleEditor+xml" PartName="/simulink/ScheduleEditor.xml"/>
  <Override ContentType="application/vnd.mathworks.stateflow.chart+xml" PartName="/simulink/stateflow/chart_17.xml"/>
  <Override ContentType="application/vnd.mathworks.stateflow.chart+xml" PartName="/simulink/stateflow/chart_27.xml"/>
  <Override ContentType="application/vnd.mathworks.stateflow.chart+xml" PartName="/simulink/stateflow/chart_34.xml"/>
  <Override ContentType="application/vnd.mathworks.stateflow.machine+xml" PartName="/simulink/stateflow/machine.xml"/>
  <Override ContentType="application/vnd.mathworks.simulink.blockDiagram+xml" PartName="/simulink/windowsInfo.xml"/>
</Types>
