# Supplementary material for: Artificial neural network based hierarchical intelligent control framework for a residential microgrid
Source: Sci Rep. 2025 Nov 23;15:45174. doi: 10.1038/s41598-025-29034-x (PMC12749602; doi:10.1038/s41598-025-29034-x)
Supplement: Supplementary file 1 — Supplementary Material 1 [file 41598_2025_29034_MOESM1_ESM.slx › simulink/_rels/blockdiagram.xml.rels]

<?xml version="1.0" encoding="UTF-8" standalone="yes" ?>
<Relationships xmlns="http://schemas.openxmlformats.org/package/2006/relationships">
  <Relationship Id="ScheduleCore" Target="ScheduleCore.xml" Type="http://schemas.mathworks.com/simulink/2013/relationships/ScheduleCore"/>
  <Relationship Id="ScheduleEditor" Target="ScheduleEditor.xml" Type="http://schemas.mathworks.com/simulink/2013/relationships/ScheduleEditor"/>
  <Relationship Id="SigBuilderData_2423_2" Target="bdmxdata/SigBuilderData_2423_2.mxarray" Type="http://schemas.mathworks.com/simulinkModel/2015/relationships/modelMxArray"/>
  <Relationship Id="SigBuilderData_2424_2" Target="bdmxdata/SigBuilderData_2424_2.mxarray" Type="http://schemas.mathworks.com/simulinkModel/2015/relationships/modelMxArray"/>
  <Relationship Id="SigBuilderData_2425_2" Target="bdmxdata/SigBuilderData_2425_2.mxarray" Type="http://schemas.mathworks.com/simulinkModel/2015/relationships/modelMxArray"/>
  <Relationship Id="SigBuilderData_2445_2" Target="bdmxdata/SigBuilderData_2445_2.mxarray" Type="http://schemas.mathworks.com/simulinkModel/2015/relationships/modelMxArray"/>
  <Relationship Id="SigBuilderData_2471_2" Target="bdmxdata/SigBuilderData_2471_2.mxarray" Type="http://schemas.mathworks.com/simulinkModel/2015/relationships/modelMxArray"/>
  <Relationship Id="SigBuilderData_2472_2" Target="bdmxdata/SigBuilderData_2472_2.mxarray" Type="http://schemas.mathworks.com/simulinkModel/2015/relationships/modelMxArray"/>
  <Relationship Id="SigBuilderData_2507_2" Target="bdmxdata/SigBuilderData_2507_2.mxarray" Type="http://schemas.mathworks.com/simulinkModel/2015/relationships/modelMxArray"/>
  <Relationship Id="SimscapeModelParametersPlugin" Target="plugins/SimscapeModelParametersPlugin.xml" Type="http://schemas.mathworks.com/simulinkModel/2014/relationships/pluginParameters"/>
  <Relationship Id="VnvData_2423_2" Target="bdmxdata/VnvData_2423_2.mxarray" Type="http://schemas.mathworks.com/simulinkModel/2015/relationships/modelMxArray"/>
  <Relationship Id="VnvData_2424_2" Target="bdmxdata/VnvData_2424_2.mxarray" Type="http://schemas.mathworks.com/simulinkModel/2015/relationships/modelMxArray"/>
  <Relationship Id="VnvData_2425_2" Target="bdmxdata/VnvData_2425_2.mxarray" Type="http://schemas.mathworks.com/simulinkModel/2015/relationships/modelMxArray"/>
  <Relationship Id="VnvData_2445_2" Target="bdmxdata/VnvData_2445_2.mxarray" Type="http://schemas.mathworks.com/simulinkModel/2015/relationships/modelMxArray"/>
  <Relationship Id="VnvData_2471_2" Target="bdmxdata/VnvData_2471_2.mxarray" Type="http://schemas.mathworks.com/simulinkModel/2015/relationships/modelMxArray"/>
  <Relationship Id="VnvData_2472_2" Target="bdmxdata/VnvData_2472_2.mxarray" Type="http://schemas.mathworks.com/simulinkModel/2015/relationships/modelMxArray"/>
  <Relationship Id="VnvData_2507_2" Target="bdmxdata/VnvData_2507_2.mxarray" Type="http://schemas.mathworks.com/simulinkModel/2015/relationships/modelMxArray"/>
  <Relationship Id="graphicalInterface" Target="graphicalInterface.xml" Type="http://schemas.mathworks.com/simulinkModel/2014/relationships/graphicalInterface"/>
  <Relationship Id="stateflow_machine" Target="stateflow/machine.xml" Type="http://schemas.mathworks.com/simulinkModel/2014/relationships/stateflowMachine"/>
  <Relationship Id="system_root" Target="systems/system_root.xml" Type="http://schemas.mathworks.com/simulink/2010/relationships/system"/>
  <Relationship Id="windowsInfo" Target="windowsInfo.xml" Type="http://schemas.mathworks.com/simulinkModel/2019/relationships/windowsInfo"/>
</Relationships>
