# Supplementary material for: Artificial neural network based hierarchical intelligent control framework for a residential microgrid
Source: Sci Rep. 2025 Nov 23;15:45174. doi: 10.1038/s41598-025-29034-x (PMC12749602; doi:10.1038/s41598-025-29034-x)
Supplement: Supplementary file 1 — Supplementary Material 1 [file 41598_2025_29034_MOESM1_ESM.slx › simulink/systems/_rels/system_2447.xml.rels]

<?xml version="1.0" encoding="UTF-8" standalone="yes" ?>
<Relationships xmlns="http://schemas.openxmlformats.org/package/2006/relationships">
  <Relationship Id="system_2471" Target="system_2471.xml" Type="http://schemas.mathworks.com/simulink/2010/relationships/system"/>
  <Relationship Id="system_2472" Target="system_2472.xml" Type="http://schemas.mathworks.com/simulink/2010/relationships/system"/>
</Relationships>
