# Supplementary material for: Artificial neural network based hierarchical intelligent control framework for a residential microgrid
Source: Sci Rep. 2025 Nov 23;15:45174. doi: 10.1038/s41598-025-29034-x (PMC12749602; doi:10.1038/s41598-025-29034-x)
Supplement: Supplementary file 1 — Supplementary Material 1 [file 41598_2025_29034_MOESM1_ESM.slx › metadata/coreProperties.xml]

<?xml version="1.0" encoding="UTF-8" standalone="yes" ?>
<cp:coreProperties xmlns:cp="http://schemas.openxmlformats.org/package/2006/metadata/core-properties" xmlns:dc="http://purl.org/dc/elements/1.1/" xmlns:dcmitype="http://purl.org/dc/dcmitype/" xmlns:dcterms="http://purl.org/dc/terms/" xmlns:xsi="http://www.w3.org/2001/XMLSchema-instance">
  <cp:category>model</cp:category>
  <cp:contentStatus>Exported from R2024b to R2024a</cp:contentStatus>
  <dcterms:created xsi:type="dcterms:W3CDTF">2020-11-29T09:03:05Z</dcterms:created>
  <dc:creator>PC</dc:creator>
  <cp:lastModifiedBy>Younes Boujoudar</cp:lastModifiedBy>
  <dcterms:modified xsi:type="dcterms:W3CDTF">2025-02-11T17:32:34Z</dcterms:modified>
  <cp:revision>14.1</cp:revision>
  <cp:version>R2024a</cp:version>
</cp:coreProperties>
