# Supplementary material for: Artificial neural network based hierarchical intelligent control framework for a residential microgrid
Source: Sci Rep. 2025 Nov 23;15:45174. doi: 10.1038/s41598-025-29034-x (PMC12749602; doi:10.1038/s41598-025-29034-x)
Supplement: Supplementary file 1 — Supplementary Material 1 [file 41598_2025_29034_MOESM1_ESM.slx › metadata/mwcoreProperties.xml]

<?xml version="1.0" encoding="UTF-8" standalone="yes" ?>
<mwcoreProperties xmlns="http://schemas.mathworks.com/package/2012/coreProperties">
  <contentType>application/vnd.mathworks.simulink.model</contentType>
  <contentTypeFriendlyName>Simulink Model</contentTypeFriendlyName>
  <matlabRelease>R2024a</matlabRelease>
</mwcoreProperties>
