# Supplementary material for: Artificial neural network based hierarchical intelligent control framework for a residential microgrid
Source: Sci Rep. 2025 Nov 23;15:45174. doi: 10.1038/s41598-025-29034-x (PMC12749602; doi:10.1038/s41598-025-29034-x)
Supplement: Supplementary file 1 — Supplementary Material 1 [file 41598_2025_29034_MOESM1_ESM.slx › simulink/ScheduleCore.xml]

<?xml version="1.0" encoding="utf-8"?>
<sltp_graph version="1.1" packageUris="http://schema.mathworks.com/mf0/sltp_mm/R2023a_202209151115">
  <sltp.mm.core.Context type="sltp.mm.core.Context" uuid="85209b05-cf04-42df-adb3-af26a813a09e">
    <priorityDirection>HighNumberLast</priorityDirection>
    <defaultEventBehavior type="sltp.mm.core.EventBehavior" uuid="9c1d4be5-e406-47f2-9ada-0b7d7e9110c8"/>
    <editorState type="sltp.mm.core.EditorState" uuid="32b1a658-bd59-42f0-b92a-842ff469e847">
      <isSynchronized>true</isSynchronized>
      <panelState type="sltp.mm.core.EditorPanelState" uuid="a5099290-4cc3-414d-8154-cbe6e743e0c6"/>
    </editorState>
    <rootTask type="sltp.mm.core.Task" uuid="9925cc54-9e79-4971-bcaf-283930f3fbf0">
      <context type="sltp.mm.core.Context" uuid="85209b05-cf04-42df-adb3-af26a813a09e"/>
      <explicit>false</explicit>
      <name>Default</name>
      <priority>-2147483648</priority>
      <subgraph type="sltp.mm.core.Graph" uuid="91db76ba-ac46-463d-800b-412ea4868500">
        <tasks type="sltp.mm.core.Task" uuid="a2369f96-cf39-48e8-bd6a-d572c6459215">
          <baseTask>true</baseTask>
          <context type="sltp.mm.core.Context" uuid="85209b05-cf04-42df-adb3-af26a813a09e"/>
          <explicit>false</explicit>
          <id>1</id>
          <isTimed>true</isTimed>
          <name>Cont</name>
          <priority>40</priority>
          <rates type="sltp.mm.core.Rate" uuid="bca7fe4f-1f9f-487b-9df6-c089be653a31">
            <annotation>Cont</annotation>
            <color>255</color>
            <hasBlocks>true</hasBlocks>
            <identifier>Continuous00</identifier>
            <rateIndex>0</rateIndex>
            <rateSpec type="sltp.mm.core.RateSpec">
              <period>0.0</period>
            </rateSpec>
            <sti>0</sti>
          </rates>
          <rates type="sltp.mm.core.Rate" uuid="641e1522-fb73-4ad2-bb1e-b73cc1acaadc">
            <annotation>FiM</annotation>
            <color>2105376255</color>
            <hasBlocks>true</hasBlocks>
            <rateIndex>1</rateIndex>
            <rateSpec type="sltp.mm.core.RateSpec">
              <offset>1.0</offset>
              <period>0.0</period>
            </rateSpec>
            <sti>1</sti>
          </rates>
          <rates type="sltp.mm.core.Rate" uuid="9ac0048e-4563-4d6c-9682-e8345f69ae71">
            <annotation>D1</annotation>
            <color>-12240129</color>
            <hasBlocks>true</hasBlocks>
            <rateIndex>2</rateIndex>
            <rateSpec type="sltp.mm.core.RateSpec">
              <period>3.703703703703704e-07</period>
            </rateSpec>
            <sti>2</sti>
          </rates>
          <rates type="sltp.mm.core.Rate" uuid="f8e082f1-c916-4494-9dfd-79b73e723162">
            <annotation>D2</annotation>
            <color>986198527</color>
            <hasBlocks>true</hasBlocks>
            <rateIndex>3</rateIndex>
            <rateSpec type="sltp.mm.core.RateSpec">
              <period>1e-05</period>
            </rateSpec>
            <sti>3</sti>
          </rates>
          <rates type="sltp.mm.core.Rate" uuid="66d3d07a-1a1c-4cd9-bb56-bc0bc2508c2e">
            <annotation>D3</annotation>
            <color>234946559</color>
            <hasBlocks>true</hasBlocks>
            <rateIndex>4</rateIndex>
            <rateSpec type="sltp.mm.core.RateSpec">
              <period>.0001</period>
            </rateSpec>
            <sti>4</sti>
          </rates>
          <rates type="sltp.mm.core.Rate" uuid="4b882f0c-8b4d-4a65-91f6-ca04721b7d6b">
            <annotation>D4</annotation>
            <color>234946559</color>
            <hasBlocks>true</hasBlocks>
            <rateIndex>5</rateIndex>
            <rateSpec type="sltp.mm.core.RateSpec">
              <offset>.00018518518518518518</offset>
              <period>.00037037037037037035</period>
            </rateSpec>
            <sti>5</sti>
          </rates>
        </tasks>
      </subgraph>
    </rootTask>
  </sltp.mm.core.Context>
</sltp_graph>
