# Supplementary material for: Artificial neural network based hierarchical intelligent control framework for a residential microgrid
Source: Sci Rep. 2025 Nov 23;15:45174. doi: 10.1038/s41598-025-29034-x (PMC12749602; doi:10.1038/s41598-025-29034-x)
Supplement: Supplementary file 1 — Supplementary Material 1 [file 41598_2025_29034_MOESM1_ESM.slx › simulink/ScheduleEditor.xml]

<?xml version="1.0" encoding="utf-8"?>
<sltp_editor version="1.1" packageUris="http://schema.mathworks.com/mf0/DiagramEditor/R2019a_20181107 http://schema.mathworks.com/mf0/SltpSyntax/R2023b_202303220000">
  <sltp.mm.syntax.Context type="sltp.mm.syntax.Context" uuid="6d91594a-4c35-4e37-85bf-f2a1ab412887">
    <rootGraph type="sltp.mm.syntax.Graph" uuid="4693246d-d59f-4cc1-88ae-20dfd02235af">
      <children type="sltp.mm.syntax.Node" uuid="00859f63-3468-4b94-92ff-51f6be7bc802">
        <priority>40</priority>
        <rates type="sltp.mm.syntax.RateData">
          <color>#000000</color>
          <hasBlocks>true</hasBlocks>
          <rate>0</rate>
          <title>Cont</title>
        </rates>
        <rates type="sltp.mm.syntax.RateData">
          <color>#7d7d7d</color>
          <hasBlocks>true</hasBlocks>
          <rate>[0, 1]</rate>
          <title>FiM</title>
        </rates>
        <rates type="sltp.mm.syntax.RateData">
          <color>#ff453a</color>
          <hasBlocks>true</hasBlocks>
          <rate>3.703703703703704e-07</rate>
          <title>D1</title>
        </rates>
        <rates type="sltp.mm.syntax.RateData">
          <color>#3ac831</color>
          <hasBlocks>true</hasBlocks>
          <rate>1e-05</rate>
          <title>D2</title>
        </rates>
        <rates type="sltp.mm.syntax.RateData">
          <color>#0e00ff</color>
          <hasBlocks>true</hasBlocks>
          <rate>0.0001</rate>
          <title>D3</title>
        </rates>
        <rates type="sltp.mm.syntax.RateData">
          <color>#0e00ff</color>
          <hasBlocks>true</hasBlocks>
          <rate>[0.0003703703703703704, 0.0001851851851851852]</rate>
          <title>D4</title>
        </rates>
        <title>Cont</title>
        <type>base</type>
        <diagramElement type="diagram.editor.model.Entity" uuid="91f26e4d-739b-4302-b5e0-420103e15f84"/>
        <subgraph type="sltp.mm.syntax.Graph" uuid="e2872a18-4139-4239-972a-ba5efea67ca6">
          <title>Cont</title>
          <diagramElement type="diagram.editor.model.Diagram" uuid="2837c0f2-ae2d-4994-9344-ee09705a2a3c"/>
        </subgraph>
      </children>
      <title>Default</title>
      <diagramElement type="diagram.editor.model.Diagram" uuid="e0655d83-8fbf-4420-92a2-55b80f24d1fb"/>
    </rootGraph>
  </sltp.mm.syntax.Context>
  <diagram.editor.model.Diagram type="diagram.editor.model.Diagram" uuid="e0655d83-8fbf-4420-92a2-55b80f24d1fb">
    <entities type="diagram.editor.model.Entity" uuid="91f26e4d-739b-4302-b5e0-420103e15f84">
      <position>0,0</position>
      <size>0,0,0,0</size>
      <syntaxElement type="sltp.mm.syntax.Node" uuid="00859f63-3468-4b94-92ff-51f6be7bc802"/>
      <title>Cont</title>
      <type>base</type>
      <subDiagram type="diagram.editor.model.Diagram" uuid="2837c0f2-ae2d-4994-9344-ee09705a2a3c">
        <position>0,0</position>
        <syntaxElement type="sltp.mm.syntax.Graph" uuid="e2872a18-4139-4239-972a-ba5efea67ca6"/>
        <title>Cont</title>
        <type>graph.Graph</type>
      </subDiagram>
    </entities>
    <syntaxElement type="sltp.mm.syntax.Graph" uuid="4693246d-d59f-4cc1-88ae-20dfd02235af"/>
    <title>Default</title>
    <type>graph.Graph</type>
  </diagram.editor.model.Diagram>
</sltp_editor>
