# Supplementary material for: Artificial neural network based hierarchical intelligent control framework for a residential microgrid
Source: Sci Rep. 2025 Nov 23;15:45174. doi: 10.1038/s41598-025-29034-x (PMC12749602; doi:10.1038/s41598-025-29034-x)
Supplement: Supplementary file 1 — Supplementary Material 1 [file 41598_2025_29034_MOESM1_ESM.slx › simulink/graphicalInterface.xml]

<?xml version="1.0" encoding="utf-8"?>
<GraphicalInterface>
  <P Name="NumRootInports">0</P>
  <P Name="NumRootOutports">0</P>
  <P Name="ParameterArgumentNames"/>
  <P Name="NumModelReferences">0</P>
  <P Name="NumTestPointedSignals">0</P>
  <P Name="NumProvidedFunctions">0</P>
  <P Name="NumRequiredFunctions">0</P>
  <P Name="NumResetEvents">0</P>
  <P Name="HasInitializeEvent">0</P>
  <P Name="HasTerminateEvent">0</P>
  <P Name="NumDataStoreReferences">0</P>
  <P Name="PreCompExecutionDomainType">Unset</P>
  <P Name="UseModelRefSolver">0</P>
  <P Name="SolverName">VariableStepAuto</P>
  <P Name="IsExportFunctionModel">0</P>
  <P Name="SimulinkSubDomainType">Simulink</P>
  <P Name="NumParameterArguments">0</P>
  <P Name="NumExternalFileReferences">70</P>
  <ExternalFileReference>
    <P Name="Reference">spsBatteryLib/Battery</P>
    <P Name="Path">$bdroot/Battery Management System/Battery2</P>
    <P Name="SID">2286</P>
    <P Name="Type">LIBRARY_BLOCK</P>
  </ExternalFileReference>
  <ExternalFileReference>
    <P Name="Reference">slpidlib/PID Controller (2DOF)</P>
    <P Name="Path">$bdroot/Battery Management System/Battery_Controller/Discrete PID Controller (2DOF)</P>
    <P Name="SID">2288</P>
    <P Name="Type">LIBRARY_BLOCK</P>
  </ExternalFileReference>
  <ExternalFileReference>
    <P Name="Reference">simulink/Sources/Repeating
Sequence</P>
    <P Name="Path">$bdroot/Battery Management System/Battery_Controller/Subsystem1/Repeating Sequence1</P>
    <P Name="SID">2302</P>
    <P Name="Type">LIBRARY_BLOCK</P>
  </ExternalFileReference>
  <ExternalFileReference>
    <P Name="Reference">simulink/Sources/Repeating
Sequence</P>
    <P Name="Path">$bdroot/Battery Management System/Battery_Controller/Subsystem1/Repeating Sequence2</P>
    <P Name="SID">2303</P>
    <P Name="Type">LIBRARY_BLOCK</P>
  </ExternalFileReference>
  <ExternalFileReference>
    <P Name="Reference">spsBreakerLib/Breaker</P>
    <P Name="Path">$bdroot/Battery Management System/Breaker</P>
    <P Name="SID">2512</P>
    <P Name="Type">LIBRARY_BLOCK</P>
  </ExternalFileReference>
  <ExternalFileReference>
    <P Name="Reference">spsBreakerLib/Breaker</P>
    <P Name="Path">$bdroot/Battery Management System/Breaker1</P>
    <P Name="SID">2513</P>
    <P Name="Type">LIBRARY_BLOCK</P>
  </ExternalFileReference>
  <ExternalFileReference>
    <P Name="Reference">spsMeanLib/Mean</P>
    <P Name="Path">$bdroot/Battery Management System/Mean</P>
    <P Name="SID">2319</P>
    <P Name="Type">LIBRARY_BLOCK</P>
  </ExternalFileReference>
  <ExternalFileReference>
    <P Name="Reference">spsMeanLib/Mean</P>
    <P Name="Path">$bdroot/Battery Management System/Mean1</P>
    <P Name="SID">2320</P>
    <P Name="Type">LIBRARY_BLOCK</P>
  </ExternalFileReference>
  <ExternalFileReference>
    <P Name="Reference">spsMeanLib/Mean</P>
    <P Name="Path">$bdroot/Battery Management System/Mean2</P>
    <P Name="SID">2321</P>
    <P Name="Type">LIBRARY_BLOCK</P>
  </ExternalFileReference>
  <ExternalFileReference>
    <P Name="Reference">spsSeriesRLCBranchLib/Series RLC Branch</P>
    <P Name="Path">$bdroot/Battery Management System/Subsystem1/1200 uF1</P>
    <P Name="SID">2328</P>
    <P Name="Type">LIBRARY_BLOCK</P>
  </ExternalFileReference>
  <ExternalFileReference>
    <P Name="Reference">spsCurrentMeasurementLib/Current Measurement</P>
    <P Name="Path">$bdroot/Battery Management System/Subsystem1/Current Measurement1</P>
    <P Name="SID">2329</P>
    <P Name="Type">LIBRARY_BLOCK</P>
  </ExternalFileReference>
  <ExternalFileReference>
    <P Name="Reference">spsCurrentMeasurementLib/Current Measurement</P>
    <P Name="Path">$bdroot/Battery Management System/Subsystem1/Current Measurement5</P>
    <P Name="SID">2330</P>
    <P Name="Type">LIBRARY_BLOCK</P>
  </ExternalFileReference>
  <ExternalFileReference>
    <P Name="Reference">spsIGBTDiodeLib/IGBT//Diode</P>
    <P Name="Path">$bdroot/Battery Management System/Subsystem1/Diode1</P>
    <P Name="SID">2331</P>
    <P Name="Type">LIBRARY_BLOCK</P>
  </ExternalFileReference>
  <ExternalFileReference>
    <P Name="Reference">spsIGBTDiodeLib/IGBT//Diode</P>
    <P Name="Path">$bdroot/Battery Management System/Subsystem1/Diode2</P>
    <P Name="SID">2332</P>
    <P Name="Type">LIBRARY_BLOCK</P>
  </ExternalFileReference>
  <ExternalFileReference>
    <P Name="Reference">spsSeriesRLCBranchLib/Series RLC Branch</P>
    <P Name="Path">$bdroot/Battery Management System/Subsystem1/Two inductor inparallel 4.5 mH, 0.3 ohms1</P>
    <P Name="SID">2334</P>
    <P Name="Type">LIBRARY_BLOCK</P>
  </ExternalFileReference>
  <ExternalFileReference>
    <P Name="Reference">spspowerguiLib/powergui</P>
    <P Name="Path">$bdroot/Battery Management System/powergui1</P>
    <P Name="SID">2339</P>
    <P Name="Type">LIBRARY_BLOCK</P>
  </ExternalFileReference>
  <ExternalFileReference>
    <P Name="Reference">spsCurrentMeasurementLib/Current Measurement</P>
    <P Name="Path">$bdroot/Current Measurement</P>
    <P Name="SID">2344</P>
    <P Name="Type">LIBRARY_BLOCK</P>
  </ExternalFileReference>
  <ExternalFileReference>
    <P Name="Reference">spsThreePhaseVIMeasurementLib/Three-Phase
V-I Measurement</P>
    <P Name="Path">$bdroot/Diesl system/B1</P>
    <P Name="SID">2346</P>
    <P Name="Type">LIBRARY_BLOCK</P>
  </ExternalFileReference>
  <ExternalFileReference>
    <P Name="Reference">spsThreePhaseVIMeasurementLib/Three-Phase
V-I Measurement</P>
    <P Name="Path">$bdroot/Diesl system/B2</P>
    <P Name="SID">2347</P>
    <P Name="Type">LIBRARY_BLOCK</P>
  </ExternalFileReference>
  <ExternalFileReference>
    <P Name="Reference">spsThreePhaseProgrammableVoltageSourceLib/Three-Phase
Programmable
Voltage Source</P>
    <P Name="Path">$bdroot/Diesl system/Disel generator </P>
    <P Name="SID">2349</P>
    <P Name="Type">LIBRARY_BLOCK</P>
  </ExternalFileReference>
  <ExternalFileReference>
    <P Name="Reference">spsGroundLib/Ground</P>
    <P Name="Path">$bdroot/Diesl system/Ground1</P>
    <P Name="SID">2354</P>
    <P Name="Type">LIBRARY_BLOCK</P>
  </ExternalFileReference>
  <ExternalFileReference>
    <P Name="Reference">spsMeanLib/Mean</P>
    <P Name="Path">$bdroot/Diesl system/Mean</P>
    <P Name="SID">2355</P>
    <P Name="Type">LIBRARY_BLOCK</P>
  </ExternalFileReference>
  <ExternalFileReference>
    <P Name="Reference">spsPowerPositiveSequenceLib/Power
(Positive-Sequence)</P>
    <P Name="Path">$bdroot/Diesl system/Power (Positive-Sequence)</P>
    <P Name="SID">2356</P>
    <P Name="Type">LIBRARY_BLOCK</P>
  </ExternalFileReference>
  <ExternalFileReference>
    <P Name="Reference">spsUniversalBridgeLib/Universal Bridge</P>
    <P Name="Path">$bdroot/Diesl system/Rectifier</P>
    <P Name="SID">2357</P>
    <P Name="Type">LIBRARY_BLOCK</P>
  </ExternalFileReference>
  <ExternalFileReference>
    <P Name="Reference">spsThreePhaseBreakerLib/Three-Phase Breaker</P>
    <P Name="Path">$bdroot/Diesl system/Three-Phase Breaker</P>
    <P Name="SID">2362</P>
    <P Name="Type">LIBRARY_BLOCK</P>
  </ExternalFileReference>
  <ExternalFileReference>
    <P Name="Reference">spsVoltageMeasurementLib/Voltage Measurement</P>
    <P Name="Path">$bdroot/Diesl system/Voltage Measurement</P>
    <P Name="SID">2363</P>
    <P Name="Type">LIBRARY_BLOCK</P>
  </ExternalFileReference>
  <ExternalFileReference>
    <P Name="Reference">spsThreePhaseVIMeasurementLib/Three-Phase
V-I Measurement</P>
    <P Name="Path">$bdroot/Loadvariable/GRID BUS</P>
    <P Name="SID">2380</P>
    <P Name="Type">LIBRARY_BLOCK</P>
  </ExternalFileReference>
  <ExternalFileReference>
    <P Name="Reference">spsThreePhaseProgrammableVoltageSourceLib/Three-Phase
Programmable
Voltage Source</P>
    <P Name="Path">$bdroot/Loadvariable/Grid/AC Grid System</P>
    <P Name="SID">2385</P>
    <P Name="Type">LIBRARY_BLOCK</P>
  </ExternalFileReference>
  <ExternalFileReference>
    <P Name="Reference">spsThreePhaseVIMeasurementLib/Three-Phase
V-I Measurement</P>
    <P Name="Path">$bdroot/Loadvariable/Grid/B1</P>
    <P Name="SID">2386</P>
    <P Name="Type">LIBRARY_BLOCK</P>
  </ExternalFileReference>
  <ExternalFileReference>
    <P Name="Reference">spsThreePhaseVIMeasurementLib/Three-Phase
V-I Measurement</P>
    <P Name="Path">$bdroot/Loadvariable/Grid/B2</P>
    <P Name="SID">2387</P>
    <P Name="Type">LIBRARY_BLOCK</P>
  </ExternalFileReference>
  <ExternalFileReference>
    <P Name="Reference">spsGroundLib/Ground</P>
    <P Name="Path">$bdroot/Loadvariable/Grid/Ground1</P>
    <P Name="SID">2389</P>
    <P Name="Type">LIBRARY_BLOCK</P>
  </ExternalFileReference>
  <ExternalFileReference>
    <P Name="Reference">eePowerMeasurement/Power Measurement
(Three-Phase)</P>
    <P Name="Path">$bdroot/Loadvariable/Grid/Power Measurement (Three-Phase)1</P>
    <P Name="SID">2390</P>
    <P Name="Type">LIBRARY_BLOCK</P>
  </ExternalFileReference>
  <ExternalFileReference>
    <P Name="Reference">spsSeriesRLCBranchLib/Series RLC Branch</P>
    <P Name="Path">$bdroot/Loadvariable/Grid/Series RLC Branch2</P>
    <P Name="SID">2392</P>
    <P Name="Type">LIBRARY_BLOCK</P>
  </ExternalFileReference>
  <ExternalFileReference>
    <P Name="Reference">spsSeriesRLCBranchLib/Series RLC Branch</P>
    <P Name="Path">$bdroot/Loadvariable/Grid/Series RLC Branch3</P>
    <P Name="SID">2393</P>
    <P Name="Type">LIBRARY_BLOCK</P>
  </ExternalFileReference>
  <ExternalFileReference>
    <P Name="Reference">spsSeriesRLCBranchLib/Series RLC Branch</P>
    <P Name="Path">$bdroot/Loadvariable/Grid/Series RLC Branch4</P>
    <P Name="SID">2394</P>
    <P Name="Type">LIBRARY_BLOCK</P>
  </ExternalFileReference>
  <ExternalFileReference>
    <P Name="Reference">spsThreePhaseBreakerLib/Three-Phase Breaker</P>
    <P Name="Path">$bdroot/Loadvariable/Grid/Three-Phase Breaker</P>
    <P Name="SID">2395</P>
    <P Name="Type">LIBRARY_BLOCK</P>
  </ExternalFileReference>
  <ExternalFileReference>
    <P Name="Reference">spsThreePhaseSeriesRLCLoadLib/Three-Phase
Series RLC Load</P>
    <P Name="Path">$bdroot/Loadvariable/INVERTER /C1</P>
    <P Name="SID">2401</P>
    <P Name="Type">LIBRARY_BLOCK</P>
  </ExternalFileReference>
  <ExternalFileReference>
    <P Name="Reference">spsUniversalBridgeLib/Universal Bridge</P>
    <P Name="Path">$bdroot/Loadvariable/INVERTER /DC // AC</P>
    <P Name="SID">2402</P>
    <P Name="Type">LIBRARY_BLOCK</P>
  </ExternalFileReference>
  <ExternalFileReference>
    <P Name="Reference">spsPWMGenerator2LevelLib/PWM Generator
(2-Level)</P>
    <P Name="Path">$bdroot/Loadvariable/INVERTER /PWM Generator (2-Level)</P>
    <P Name="SID">2403</P>
    <P Name="Type">LIBRARY_BLOCK</P>
  </ExternalFileReference>
  <ExternalFileReference>
    <P Name="Reference">spsThreePhaseSeriesRLCBranchLib/Three-Phase
Series RLC Branch</P>
    <P Name="Path">$bdroot/Loadvariable/INVERTER /RL1</P>
    <P Name="SID">2404</P>
    <P Name="Type">LIBRARY_BLOCK</P>
  </ExternalFileReference>
  <ExternalFileReference>
    <P Name="Reference">spsMeanLib/Mean</P>
    <P Name="Path">$bdroot/Loadvariable/Mean</P>
    <P Name="SID">2410</P>
    <P Name="Type">LIBRARY_BLOCK</P>
  </ExternalFileReference>
  <ExternalFileReference>
    <P Name="Reference">spsPLL3phLib/PLL
(3ph)</P>
    <P Name="Path">$bdroot/Loadvariable/PLL (3ph)</P>
    <P Name="SID">2411</P>
    <P Name="Type">LIBRARY_BLOCK</P>
  </ExternalFileReference>
  <ExternalFileReference>
    <P Name="Reference">eePowerMeasurement/Power Measurement
(Three-Phase)</P>
    <P Name="Path">$bdroot/Loadvariable/Power Measurement (Three-Phase)</P>
    <P Name="SID">2412</P>
    <P Name="Type">LIBRARY_BLOCK</P>
  </ExternalFileReference>
  <ExternalFileReference>
    <P Name="Reference">spsThreePhaseSeriesRLCLoadLib/Three-Phase
Series RLC Load</P>
    <P Name="Path">$bdroot/Loadvariable/Subsystem1/5000 W load </P>
    <P Name="SID">2416</P>
    <P Name="Type">LIBRARY_BLOCK</P>
  </ExternalFileReference>
  <ExternalFileReference>
    <P Name="Reference">spsThreePhaseDynamicLoadLib/Three-Phase
Dynamic Load</P>
    <P Name="Path">$bdroot/Loadvariable/Subsystem1/HVAC Load/Simple Three-Phase Load</P>
    <P Name="SID">2421:10</P>
    <P Name="Type">LIBRARY_BLOCK</P>
  </ExternalFileReference>
  <ExternalFileReference>
    <P Name="Reference">spsSeriesRLCBranchLib/Series RLC Branch</P>
    <P Name="Path">$bdroot/Series RLC Branch1</P>
    <P Name="SID">2444</P>
    <P Name="Type">LIBRARY_BLOCK</P>
  </ExternalFileReference>
  <ExternalFileReference>
    <P Name="Reference">spsVoltageMeasurementLib/Voltage Measurement</P>
    <P Name="Path">$bdroot/Voltage Measurement</P>
    <P Name="SID">2446</P>
    <P Name="Type">LIBRARY_BLOCK</P>
  </ExternalFileReference>
  <ExternalFileReference>
    <P Name="Reference">spsCurrentMeasurementLib/Current Measurement</P>
    <P Name="Path">$bdroot/Wind_Turbine/Current Measurement2</P>
    <P Name="SID">2456</P>
    <P Name="Type">LIBRARY_BLOCK</P>
  </ExternalFileReference>
  <ExternalFileReference>
    <P Name="Reference">spsMeanLib/Mean</P>
    <P Name="Path">$bdroot/Wind_Turbine/Mean</P>
    <P Name="SID">2460</P>
    <P Name="Type">LIBRARY_BLOCK</P>
  </ExternalFileReference>
  <ExternalFileReference>
    <P Name="Reference">spsPermanentMagnetSynchronousMachineLib/Permanent Magnet
Synchronous Machine</P>
    <P Name="Path">$bdroot/Wind_Turbine/Permanent Magnet Synchronous Machine</P>
    <P Name="SID">2461</P>
    <P Name="Type">LIBRARY_BLOCK</P>
  </ExternalFileReference>
  <ExternalFileReference>
    <P Name="Reference">spsPermanentMagnetSynchronousMachineLib/Permanent Magnet
Synchronous Machine</P>
    <P Name="Path">$bdroot/Wind_Turbine/Permanent Magnet Synchronous Machine1</P>
    <P Name="SID">2462</P>
    <P Name="Type">LIBRARY_BLOCK</P>
  </ExternalFileReference>
  <ExternalFileReference>
    <P Name="Reference">spsUniversalBridgeLib/Universal Bridge</P>
    <P Name="Path">$bdroot/Wind_Turbine/Universal Bridge</P>
    <P Name="SID">2473</P>
    <P Name="Type">LIBRARY_BLOCK</P>
  </ExternalFileReference>
  <ExternalFileReference>
    <P Name="Reference">spsUniversalBridgeLib/Universal Bridge</P>
    <P Name="Path">$bdroot/Wind_Turbine/Universal Bridge1</P>
    <P Name="SID">2474</P>
    <P Name="Type">LIBRARY_BLOCK</P>
  </ExternalFileReference>
  <ExternalFileReference>
    <P Name="Reference">spsVoltageMeasurementLib/Voltage Measurement</P>
    <P Name="Path">$bdroot/Wind_Turbine/Voltage Measurement1</P>
    <P Name="SID">2475</P>
    <P Name="Type">LIBRARY_BLOCK</P>
  </ExternalFileReference>
  <ExternalFileReference>
    <P Name="Reference">spsVoltageMeasurementLib/Voltage Measurement</P>
    <P Name="Path">$bdroot/Wind_Turbine/Voltage Measurement2</P>
    <P Name="SID">2476</P>
    <P Name="Type">LIBRARY_BLOCK</P>
  </ExternalFileReference>
  <ExternalFileReference>
    <P Name="Reference">spsVoltageMeasurementLib/Voltage Measurement</P>
    <P Name="Path">$bdroot/Wind_Turbine/Voltage Measurement3</P>
    <P Name="SID">2477</P>
    <P Name="Type">LIBRARY_BLOCK</P>
  </ExternalFileReference>
  <ExternalFileReference>
    <P Name="Reference">spsWindTurbineLib/Wind Turbine</P>
    <P Name="Path">$bdroot/Wind_Turbine/Wind Turbine1</P>
    <P Name="SID">2478</P>
    <P Name="Type">LIBRARY_BLOCK</P>
  </ExternalFileReference>
  <ExternalFileReference>
    <P Name="Reference">spsWindTurbineLib/Wind Turbine</P>
    <P Name="Path">$bdroot/Wind_Turbine/Wind Turbine2</P>
    <P Name="SID">2479</P>
    <P Name="Type">LIBRARY_BLOCK</P>
  </ExternalFileReference>
  <ExternalFileReference>
    <P Name="Reference">spspowerguiLib/powergui</P>
    <P Name="Path">$bdroot/powergui</P>
    <P Name="SID">2484</P>
    <P Name="Type">LIBRARY_BLOCK</P>
  </ExternalFileReference>
  <ExternalFileReference>
    <P Name="Reference">spsBreakerLib/Breaker</P>
    <P Name="Path">$bdroot/solar/Breaker</P>
    <P Name="SID">2486</P>
    <P Name="Type">LIBRARY_BLOCK</P>
  </ExternalFileReference>
  <ExternalFileReference>
    <P Name="Reference">spsBreakerLib/Breaker</P>
    <P Name="Path">$bdroot/solar/Breaker1</P>
    <P Name="SID">2487</P>
    <P Name="Type">LIBRARY_BLOCK</P>
  </ExternalFileReference>
  <ExternalFileReference>
    <P Name="Reference">spsSeriesRLCBranchLib/Series RLC Branch</P>
    <P Name="Path">$bdroot/solar/C4</P>
    <P Name="SID">2489</P>
    <P Name="Type">LIBRARY_BLOCK</P>
  </ExternalFileReference>
  <ExternalFileReference>
    <P Name="Reference">spsCurrentMeasurementLib/Current Measurement</P>
    <P Name="Path">$bdroot/solar/Current Measurement</P>
    <P Name="SID">2494</P>
    <P Name="Type">LIBRARY_BLOCK</P>
  </ExternalFileReference>
  <ExternalFileReference>
    <P Name="Reference">spsDiodeLib/Diode</P>
    <P Name="Path">$bdroot/solar/Diode1</P>
    <P Name="SID">2495</P>
    <P Name="Type">LIBRARY_BLOCK</P>
  </ExternalFileReference>
  <ExternalFileReference>
    <P Name="Reference">spsIGBTDiodeLib/IGBT//Diode</P>
    <P Name="Path">$bdroot/solar/IGBT//Diode3</P>
    <P Name="SID">2499</P>
    <P Name="Type">LIBRARY_BLOCK</P>
  </ExternalFileReference>
  <ExternalFileReference>
    <P Name="Reference">spsSeriesRLCBranchLib/Series RLC Branch</P>
    <P Name="Path">$bdroot/solar/L2</P>
    <P Name="SID">2500</P>
    <P Name="Type">LIBRARY_BLOCK</P>
  </ExternalFileReference>
  <ExternalFileReference>
    <P Name="Reference">spsMeanLib/Mean</P>
    <P Name="Path">$bdroot/solar/Mean</P>
    <P Name="SID">2501</P>
    <P Name="Type">LIBRARY_BLOCK</P>
  </ExternalFileReference>
  <ExternalFileReference>
    <P Name="Reference">spsPVArrayLib/PV Array</P>
    <P Name="Path">$bdroot/solar/PV Array</P>
    <P Name="SID">2503</P>
    <P Name="Type">LIBRARY_BLOCK</P>
  </ExternalFileReference>
  <ExternalFileReference>
    <P Name="Reference">spsPWMGeneratorDCDCLib/PWM Generator
(DC-DC)</P>
    <P Name="Path">$bdroot/solar/PWM Generator (DC-DC)3</P>
    <P Name="SID">2504</P>
    <P Name="Type">LIBRARY_BLOCK</P>
  </ExternalFileReference>
  <ExternalFileReference>
    <P Name="Reference">spsVoltageMeasurementLib/Voltage Measurement</P>
    <P Name="Path">$bdroot/solar/Voltage Measurement</P>
    <P Name="SID">2508</P>
    <P Name="Type">LIBRARY_BLOCK</P>
  </ExternalFileReference>
  <P Name="OrderedModelArguments">1</P>
</GraphicalInterface>
