# Supplementary material for: Artificial neural network based hierarchical intelligent control framework for a residential microgrid
Source: Sci Rep. 2025 Nov 23;15:45174. doi: 10.1038/s41598-025-29034-x (PMC12749602; doi:10.1038/s41598-025-29034-x)
Supplement: Supplementary file 1 — Supplementary Material 1 [file 41598_2025_29034_MOESM1_ESM.slx › simulink/modelDictionary.xml]

<?xml version="1.0" encoding="utf-8"?>
<MF0 version="1.1" defaultPackage="slid" packageUris="http://schema.mathworks.com/mf0/slid/R2023a_20220628">
  <System type="System" uuid="6aa795ae-bcc8-4b9e-aa88-eafe0e4c9946">
    <Interface type="Interface" uuid="9c69cf71-c6db-4a3e-99d7-9fedd57e2810"/>
  </System>
</MF0>
