# Supplementary material for: Artificial neural network based hierarchical intelligent control framework for a residential microgrid
Source: Sci Rep. 2025 Nov 23;15:45174. doi: 10.1038/s41598-025-29034-x (PMC12749602; doi:10.1038/s41598-025-29034-x)
Supplement: Supplementary file 1 — Supplementary Material 1 [file 41598_2025_29034_MOESM1_ESM.slx › simulink/stateflow/machine.xml]

<?xml version="1.0" encoding="utf-8"?>
<Stateflow>
  <machine id="16">
    <P Name="sfVersion">80000101</P>
    <Children>
      <target id="42" name="sfun">
        <P Name="description">Default Simulink S-Function Target.</P>
      </target>
      <target id="43" name="rtw"/>
      <chart Ref="chart_17"/>
      <chart Ref="chart_27"/>
      <chart Ref="chart_34"/>
    </Children>
  </machine>
  <instance id="26">
    <P Name="machine">16</P>
    <P Name="name">MATLAB Function1</P>
    <P Name="chart">17</P>
  </instance>
  <instance id="33">
    <P Name="machine">16</P>
    <P Name="name">Battery Management System/MATLAB Function</P>
    <P Name="chart">27</P>
  </instance>
  <instance id="41">
    <P Name="machine">16</P>
    <P Name="name">solar/Mppt P&amp;O for PV </P>
    <P Name="chart">34</P>
  </instance>
</Stateflow>
