# Supplementary material for: Artificial neural network based hierarchical intelligent control framework for a residential microgrid
Source: Sci Rep. 2025 Nov 23;15:45174. doi: 10.1038/s41598-025-29034-x (PMC12749602; doi:10.1038/s41598-025-29034-x)
Supplement: Supplementary file 1 — Supplementary Material 1 [file 41598_2025_29034_MOESM1_ESM.slx › simulink/systems/system_2284.xml]

<?xml version="1.0" encoding="utf-8"?>
<System>
  <P Name="Location">[-1, -7, 1537, 913]</P>
  <P Name="ZoomFactor">59</P>
  <Block BlockType="Scope" Name="Battery" SID="2285">
    <PortCounts in="2"/>
    <P Name="Position">[25, 733, 80, 822]</P>
    <P Name="ZOrder">18768</P>
    <P Name="BlockMirror">on</P>
    <P Name="NameLocation">top</P>
    <P Name="ScopeSpecificationString">Simulink.scopes.TimeScopeBlockCfg(&apos;CurrentConfiguration&apos;, extmgr.ConfigurationSet(extmgr.Configuration(&apos;Core&apos;,&apos;General UI&apos;,true),extmgr.Configuration(&apos;Core&apos;,&apos;Source UI&apos;,true),extmgr.Configuration(&apos;Sources&apos;,&apos;WiredSimulink&apos;,true,&apos;DataLoggingVariableName&apos;,&apos;Battery&apos;,&apos;DataLogging&apos;,true,&apos;DataLoggingSaveFormat&apos;,&apos;StructureWithTime&apos;),extmgr.Configuration(&apos;Visuals&apos;,&apos;Time Domain&apos;,true,&apos;SerializedDisplays&apos;,{struct(&apos;MinYLimReal&apos;,&apos;-23526.57206&apos;,&apos;MaxYLimReal&apos;,&apos;41268.65641&apos;,&apos;YLabelReal&apos;,&apos;&apos;,&apos;MinYLimMag&apos;,&apos;   0.00000&apos;,&apos;MaxYLimMag&apos;,&apos;41268.65641&apos;,&apos;LegendVisibility&apos;,&apos;Off&apos;,&apos;XGrid&apos;,true,&apos;YGrid&apos;,true,&apos;PlotMagPhase&apos;,false,&apos;AxesColor&apos;,[0 0 0],&apos;AxesTickColor&apos;,[0.686274509803922 0.686274509803922 0.686274509803922],&apos;ColorOrder&apos;,[1 1 0.0666666666666667;0.0745098039215686 0.623529411764706 1;1 0.411764705882353 0.16078431372549;0.392156862745098 0.831372549019608 0.0745098039215686;0.717647058823529 0.274509803921569 1;0.0588235294117647 1 1;1 0.0745098039215686 0.650980392156863],&apos;Title&apos;,&apos;SOC&apos;,&apos;LinePropertiesCache&apos;,{{}},&apos;UserDefinedChannelNames&apos;,{{}},&apos;NumLines&apos;,1,&apos;LineNames&apos;,{{&apos;Mean2&apos;}},&apos;ShowContent&apos;,true,&apos;Placement&apos;,1),struct(&apos;MinYLimReal&apos;,&apos;50.00357&apos;,&apos;MaxYLimReal&apos;,&apos;50.01071&apos;,&apos;YLabelReal&apos;,&apos;&apos;,&apos;MinYLimMag&apos;,&apos;0&apos;,&apos;MaxYLimMag&apos;,&apos;10&apos;,&apos;LegendVisibility&apos;,&apos;Off&apos;,&apos;XGrid&apos;,true,&apos;YGrid&apos;,true,&apos;PlotMagPhase&apos;,false,&apos;AxesColor&apos;,[0 0 0],&apos;AxesTickColor&apos;,[0.686274509803922 0.686274509803922 0.686274509803922],&apos;ColorOrder&apos;,[1 1 0.0666666666666667;0.0745098039215686 0.623529411764706 1;1 0.411764705882353 0.16078431372549;0.392156862745098 0.831372549019608 0.0745098039215686;0.717647058823529 0.274509803921569 1;0.0588235294117647 1 1;1 0.0745098039215686 0.650980392156863],&apos;Title&apos;,&apos;Battery_Power&apos;,&apos;LinePropertiesCache&apos;,{{}},&apos;UserDefinedChannelNames&apos;,{{}},&apos;NumLines&apos;,1,&apos;LineNames&apos;,{{&apos;&lt;SOC (%)&gt;&apos;}},&apos;ShowContent&apos;,true,&apos;Placement&apos;,2)},&apos;DisplayPropertyDefaults&apos;,struct(&apos;YLabelReal&apos;,&apos;&apos;,&apos;AxesColor&apos;,[0 0 0],&apos;AxesTickColor&apos;,[0.686274509803922 0.686274509803922 0.686274509803922],&apos;ColorOrder&apos;,[0.0745098039215686 0.623529411764706 1;1 0.411764705882353 0.16078431372549;1 1 0.0666666666666667;0.717647058823529 0.274509803921569 1;0.392156862745098 0.831372549019608 0.0745098039215686;0.0588235294117647 1 1;1 0.0745098039215686 0.650980392156863]),&apos;DisplayLayoutDimensions&apos;,[2 1],&apos;DisplayContentCache&apos;,[]),extmgr.Configuration(&apos;Tools&apos;,&apos;Plot Navigation&apos;,true,&apos;PreviousAutoscale&apos;,&apos;XY&apos;,&apos;OnceAtStop&apos;,false),extmgr.Configuration(&apos;Tools&apos;,&apos;Measurements&apos;,true,&apos;Version&apos;,&apos;2022a&apos;)),&apos;Version&apos;,&apos;2024b&apos;,&apos;Position&apos;,[1 69 1366 651])</P>
    <P Name="NumInputPorts">2</P>
    <P Name="Floating">off</P>
  </Block>
  <Block BlockType="Reference" Name="Battery2" SID="2286">
    <PortCounts out="1" lconn="2"/>
    <P Name="Position">[-205, 547, -130, 618]</P>
    <P Name="ZOrder">17999</P>
    <P Name="ForegroundColor">blue</P>
    <P Name="LibraryVersion">7.0</P>
    <P Name="SourceBlock">spsBatteryLib/Battery</P>
    <P Name="SourceType">Battery</P>
    <InstanceData>
      <P Name="RTWMemSecFuncInitTerm">Inherit from model</P>
      <P Name="RTWMemSecFuncExecute">Inherit from model</P>
      <P Name="RTWMemSecDataConstants">Inherit from model</P>
      <P Name="RTWMemSecDataInternal">Inherit from model</P>
      <P Name="RTWMemSecDataParameters">Inherit from model</P>
      <P Name="ContentPreviewEnabled">off</P>
      <P Name="BatType">Lithium-Ion</P>
      <P Name="NomV">1000</P>
      <P Name="NomQ">11703</P>
      <P Name="SOC">70</P>
      <P Name="Batt_Tr">40</P>
      <P Name="PresetModel">on</P>
      <P Name="MaxQ">11703</P>
      <P Name="MinV">750</P>
      <P Name="FullV">1163.9871</P>
      <P Name="Dis_rate">5088.2609</P>
      <P Name="R">0.00085448</P>
      <P Name="Normal_OP">10583.5826</P>
      <P Name="expZone">[1080.3859      574.97348]</P>
    </InstanceData>
  </Block>
  <Block BlockType="SubSystem" Name="Battery_Controller" SID="2287">
    <PortCounts out="2"/>
    <P Name="Position">[-1300, 407, -1165, 498]</P>
    <P Name="ZOrder">3630</P>
    <P Name="FontSize">14</P>
    <System Ref="system_2287"/>
  </Block>
  <Block BlockType="Reference" Name="Breaker" SID="2512">
    <PortCounts in="1" lconn="1" rconn="1"/>
    <P Name="Position">[-428, 705, -377, 765]</P>
    <P Name="ZOrder">18776</P>
    <P Name="BlockRotation">90</P>
    <P Name="NameLocation">left</P>
    <P Name="LibrarySourceBlock">sps_lib/Power Grid Elements/Breaker</P>
    <P Name="LibraryVersion">7.0</P>
    <P Name="SourceBlock">spsBreakerLib/Breaker</P>
    <P Name="SourceType">Breaker</P>
    <InstanceData>
      <P Name="RTWMemSecFuncInitTerm">Inherit from model</P>
      <P Name="RTWMemSecFuncExecute">Inherit from model</P>
      <P Name="RTWMemSecDataConstants">Inherit from model</P>
      <P Name="RTWMemSecDataInternal">Inherit from model</P>
      <P Name="RTWMemSecDataParameters">Inherit from model</P>
      <P Name="ContentPreviewEnabled">on</P>
      <P Name="InitialState">0</P>
      <P Name="SwitchingTimes">[1/60  5/60]</P>
      <P Name="External">on</P>
      <P Name="BreakerResistance">0.01</P>
      <P Name="SnubberResistance">1e6</P>
      <P Name="SnubberCapacitance">inf</P>
      <P Name="Measurements">None</P>
      <P Name="MoreParameters">on</P>
      <P Name="NoBreakLoop">off</P>
    </InstanceData>
  </Block>
  <Block BlockType="Reference" Name="Breaker1" SID="2513">
    <PortCounts in="1" lconn="1" rconn="1"/>
    <P Name="Position">[-858, 705, -807, 765]</P>
    <P Name="ZOrder">18777</P>
    <P Name="BlockRotation">90</P>
    <P Name="NameLocation">left</P>
    <P Name="LibrarySourceBlock">sps_lib/Power Grid Elements/Breaker</P>
    <P Name="LibraryVersion">7.0</P>
    <P Name="SourceBlock">spsBreakerLib/Breaker</P>
    <P Name="SourceType">Breaker</P>
    <InstanceData>
      <P Name="RTWMemSecFuncInitTerm">Inherit from model</P>
      <P Name="RTWMemSecFuncExecute">Inherit from model</P>
      <P Name="RTWMemSecDataConstants">Inherit from model</P>
      <P Name="RTWMemSecDataInternal">Inherit from model</P>
      <P Name="RTWMemSecDataParameters">Inherit from model</P>
      <P Name="ContentPreviewEnabled">on</P>
      <P Name="InitialState">0</P>
      <P Name="SwitchingTimes">[1/60  5/60]</P>
      <P Name="External">on</P>
      <P Name="BreakerResistance">0.01</P>
      <P Name="SnubberResistance">1e6</P>
      <P Name="SnubberCapacitance">inf</P>
      <P Name="Measurements">None</P>
      <P Name="MoreParameters">on</P>
      <P Name="NoBreakLoop">off</P>
    </InstanceData>
  </Block>
  <Block BlockType="BusSelector" Name="Bus&#xA;Selector" SID="2315">
    <PortCounts in="1" out="3"/>
    <P Name="Position">[45, 546, 55, 624]</P>
    <P Name="ZOrder">3650</P>
    <P Name="ShowName">off</P>
    <P Name="OutputSignals">SOC (%),Current (A),Voltage (V)</P>
    <PortProperties>
      <Port Type="out" Index="1">
        <P Name="Name">&lt;SOC (%)&gt;</P>
      </Port>
      <Port Type="out" Index="2">
        <P Name="Name">&lt;Current (A)&gt;</P>
      </Port>
      <Port Type="out" Index="3">
        <P Name="Name">&lt;Voltage (V)&gt;</P>
      </Port>
    </PortProperties>
  </Block>
  <Block BlockType="Display" Name="Display2" SID="2316">
    <PortCounts in="1"/>
    <P Name="Position">[340, 940, 430, 970]</P>
    <P Name="ZOrder">3633</P>
    <P Name="ShowName">off</P>
    <P Name="Decimation">1</P>
  </Block>
  <Block BlockType="From" Name="From" SID="2515">
    <P Name="Position">[-910, 1125, -870, 1155]</P>
    <P Name="ZOrder">18779</P>
    <P Name="ShowName">off</P>
    <P Name="GotoTag">SOC</P>
    <P Name="TagVisibility">global</P>
    <PortProperties>
      <Port Type="out" Index="1">
        <P Name="PropagatedSignals">SOC (%)</P>
      </Port>
    </PortProperties>
  </Block>
  <Block BlockType="Goto" Name="Goto" SID="2317">
    <P Name="Position">[225, 760, 265, 790]</P>
    <P Name="ZOrder">18382</P>
    <P Name="BlockMirror">on</P>
    <P Name="NameLocation">top</P>
    <P Name="ShowName">off</P>
    <P Name="GotoTag">P_batt</P>
    <P Name="TagVisibility">global</P>
  </Block>
  <Block BlockType="Goto" Name="Goto1" SID="2318">
    <P Name="Position">[490, 560, 530, 590]</P>
    <P Name="ZOrder">18771</P>
    <P Name="ShowName">off</P>
    <P Name="GotoTag">SOC</P>
    <P Name="TagVisibility">global</P>
  </Block>
  <Block BlockType="SubSystem" Name="MATLAB Function" SID="2514">
    <PortCounts in="1" out="1"/>
    <P Name="Position">[-780, 1112, -710, 1158]</P>
    <P Name="ZOrder">18778</P>
    <P Name="ErrorFcn">Stateflow.Translate.translate</P>
    <P Name="PermitHierarchicalResolution">ExplicitOnly</P>
    <P Name="TreatAsAtomicUnit">on</P>
    <P Name="SFBlockType">MATLAB Function</P>
    <P Name="ContentPreviewEnabled">on</P>
    <PortProperties>
      <Port Type="out" Index="1">
        <P Name="PropagatedSignals">y</P>
      </Port>
    </PortProperties>
    <System Ref="system_2514"/>
  </Block>
  <Block BlockType="Reference" Name="Mean" SID="2319">
    <PortCounts in="1" out="1"/>
    <P Name="Position">[220, 590, 270, 630]</P>
    <P Name="ZOrder">18770</P>
    <P Name="LibraryVersion">7.0</P>
    <P Name="FontName">Arial</P>
    <P Name="SourceBlock">spsMeanLib/Mean</P>
    <P Name="SourceType">Mean</P>
    <InstanceData>
      <P Name="RTWMemSecFuncInitTerm">Inherit from model</P>
      <P Name="RTWMemSecFuncExecute">Inherit from model</P>
      <P Name="RTWMemSecDataConstants">Inherit from model</P>
      <P Name="RTWMemSecDataInternal">Inherit from model</P>
      <P Name="RTWMemSecDataParameters">Inherit from model</P>
      <P Name="ContentPreviewEnabled">on</P>
      <P Name="Freq">60</P>
      <P Name="Vinit">0</P>
      <P Name="Ts">0</P>
    </InstanceData>
  </Block>
  <Block BlockType="Reference" Name="Mean1" SID="2320">
    <PortCounts in="1" out="1"/>
    <P Name="Position">[155, 625, 205, 665]</P>
    <P Name="ZOrder">18774</P>
    <P Name="LibraryVersion">7.0</P>
    <P Name="FontName">Arial</P>
    <P Name="SourceBlock">spsMeanLib/Mean</P>
    <P Name="SourceType">Mean</P>
    <InstanceData>
      <P Name="RTWMemSecFuncInitTerm">Inherit from model</P>
      <P Name="RTWMemSecFuncExecute">Inherit from model</P>
      <P Name="RTWMemSecDataConstants">Inherit from model</P>
      <P Name="RTWMemSecDataInternal">Inherit from model</P>
      <P Name="RTWMemSecDataParameters">Inherit from model</P>
      <P Name="ContentPreviewEnabled">on</P>
      <P Name="Freq">60</P>
      <P Name="Vinit">0</P>
      <P Name="Ts">0</P>
    </InstanceData>
  </Block>
  <Block BlockType="Reference" Name="Mean2" SID="2321">
    <PortCounts in="1" out="1"/>
    <P Name="Position">[365, 605, 415, 645]</P>
    <P Name="ZOrder">18775</P>
    <P Name="LibraryVersion">7.0</P>
    <P Name="FontName">Arial</P>
    <P Name="SourceBlock">spsMeanLib/Mean</P>
    <P Name="SourceType">Mean</P>
    <InstanceData>
      <P Name="RTWMemSecFuncInitTerm">Inherit from model</P>
      <P Name="RTWMemSecFuncExecute">Inherit from model</P>
      <P Name="RTWMemSecDataConstants">Inherit from model</P>
      <P Name="RTWMemSecDataInternal">Inherit from model</P>
      <P Name="RTWMemSecDataParameters">Inherit from model</P>
      <P Name="ContentPreviewEnabled">on</P>
      <P Name="Freq">60</P>
      <P Name="Vinit">0</P>
      <P Name="Ts">0</P>
    </InstanceData>
  </Block>
  <Block BlockType="Product" Name="Product" SID="2322">
    <PortCounts in="2" out="1"/>
    <P Name="Position">[305, 607, 335, 638]</P>
    <P Name="ZOrder">18017</P>
  </Block>
  <Block BlockType="Scope" Name="Scope" SID="2323">
    <PortCounts in="1"/>
    <P Name="Position">[270, 689, 300, 721]</P>
    <P Name="ZOrder">18377</P>
    <P Name="BlockMirror">on</P>
    <P Name="NameLocation">top</P>
    <P Name="ScopeSpecificationString">Simulink.scopes.TimeScopeBlockCfg(&apos;CurrentConfiguration&apos;, extmgr.ConfigurationSet(extmgr.Configuration(&apos;Core&apos;,&apos;General UI&apos;,true),extmgr.Configuration(&apos;Core&apos;,&apos;Source UI&apos;,true),extmgr.Configuration(&apos;Sources&apos;,&apos;WiredSimulink&apos;,true,&apos;DataLoggingVariableName&apos;,&apos;ScopeData5&apos;),extmgr.Configuration(&apos;Visuals&apos;,&apos;Time Domain&apos;,true,&apos;SerializedDisplays&apos;,{struct(&apos;MinYLimReal&apos;,&apos;-23526.57206&apos;,&apos;MaxYLimReal&apos;,&apos;41268.65641&apos;,&apos;YLabelReal&apos;,&apos;&apos;,&apos;MinYLimMag&apos;,&apos;   0.00000&apos;,&apos;MaxYLimMag&apos;,&apos;41268.65641&apos;,&apos;LegendVisibility&apos;,&apos;off&apos;,&apos;XGrid&apos;,true,&apos;YGrid&apos;,true,&apos;PlotMagPhase&apos;,false,&apos;AxesColor&apos;,[0 0 0],&apos;AxesTickColor&apos;,[0.686274509803922 0.686274509803922 0.686274509803922],&apos;ColorOrder&apos;,[1 1 0.0666666666666667;0.0745098039215686 0.623529411764706 1;1 0.411764705882353 0.16078431372549;0.392156862745098 0.831372549019608 0.0745098039215686;0.717647058823529 0.274509803921569 1;0.0588235294117647 1 1;1 0.0745098039215686 0.650980392156863],&apos;Title&apos;,&apos;%&lt;SignalLabel&gt;&apos;,&apos;LinePropertiesCache&apos;,{{}},&apos;UserDefinedChannelNames&apos;,{{}},&apos;NumLines&apos;,1,&apos;LineNames&apos;,{{&apos;Mean2&apos;}},&apos;ShowContent&apos;,true,&apos;Placement&apos;,1)},&apos;DisplayPropertyDefaults&apos;,struct(&apos;MinYLimReal&apos;,&apos;-23526.57206&apos;,&apos;MaxYLimReal&apos;,&apos;41268.65641&apos;,&apos;YLabelReal&apos;,&apos;&apos;,&apos;MinYLimMag&apos;,&apos;   0.00000&apos;,&apos;MaxYLimMag&apos;,&apos;41268.65641&apos;,&apos;LegendVisibility&apos;,&apos;off&apos;,&apos;XGrid&apos;,true,&apos;YGrid&apos;,true,&apos;PlotMagPhase&apos;,false,&apos;AxesColor&apos;,[0 0 0],&apos;AxesTickColor&apos;,[0.686274509803922 0.686274509803922 0.686274509803922],&apos;ColorOrder&apos;,[0.0745098039215686 0.623529411764706 1;1 0.411764705882353 0.16078431372549;1 1 0.0666666666666667;0.717647058823529 0.274509803921569 1;0.392156862745098 0.831372549019608 0.0745098039215686;0.0588235294117647 1 1;1 0.0745098039215686 0.650980392156863])),extmgr.Configuration(&apos;Tools&apos;,&apos;Plot Navigation&apos;,true,&apos;OnceAtStop&apos;,false,&apos;PreviousAutoscale&apos;,&apos;XY&apos;),extmgr.Configuration(&apos;Tools&apos;,&apos;Measurements&apos;,true,&apos;Version&apos;,&apos;2018a&apos;)),&apos;Version&apos;,&apos;2024b&apos;,&apos;Position&apos;,[1 41 1366 651])</P>
    <P Name="NumInputPorts">1</P>
    <P Name="Floating">off</P>
  </Block>
  <Block BlockType="Scope" Name="Scope1" SID="2324">
    <PortCounts in="3"/>
    <P Name="Position">[320, 433, 370, 507]</P>
    <P Name="ZOrder">18013</P>
    <P Name="ScopeSpecificationString">Simulink.scopes.TimeScopeBlockCfg(&apos;CurrentConfiguration&apos;, extmgr.ConfigurationSet(extmgr.Configuration(&apos;Core&apos;,&apos;General UI&apos;,true),extmgr.Configuration(&apos;Core&apos;,&apos;Source UI&apos;,true),extmgr.Configuration(&apos;Sources&apos;,&apos;WiredSimulink&apos;,true,&apos;DataLoggingVariableName&apos;,&apos;ScopeData3&apos;,&apos;DataLoggingSaveFormat&apos;,&apos;StructureWithTime&apos;,&apos;DataLoggingDecimation&apos;,&apos;1&apos;,&apos;DataLoggingDecimateData&apos;,true),extmgr.Configuration(&apos;Visuals&apos;,&apos;Time Domain&apos;,true,&apos;SerializedDisplays&apos;,{struct(&apos;MinYLimReal&apos;,&apos;49.99839&apos;,&apos;MaxYLimReal&apos;,&apos;50.01425&apos;,&apos;YLabelReal&apos;,&apos;&apos;,&apos;MinYLimMag&apos;,&apos;49.99839&apos;,&apos;MaxYLimMag&apos;,&apos;50.01425&apos;,&apos;LegendVisibility&apos;,&apos;Off&apos;,&apos;XGrid&apos;,true,&apos;YGrid&apos;,true,&apos;PlotMagPhase&apos;,false,&apos;AxesColor&apos;,[0 0 0],&apos;AxesTickColor&apos;,[0.686274509803922 0.686274509803922 0.686274509803922],&apos;ColorOrder&apos;,[1 1 0.0666666666666667;0.0745098039215686 0.623529411764706 1;1 0.411764705882353 0.16078431372549;0.392156862745098 0.831372549019608 0.0745098039215686;0.717647058823529 0.274509803921569 1;0.0588235294117647 1 1;1 0.0745098039215686 0.650980392156863],&apos;Title&apos;,&apos;%&lt;SignalLabel&gt;&apos;,&apos;LinePropertiesCache&apos;,{{}},&apos;UserDefinedChannelNames&apos;,{{}},&apos;NumLines&apos;,1,&apos;LineNames&apos;,{{&apos;&lt;SOC (%)&gt;&apos;}},&apos;ShowContent&apos;,true,&apos;Placement&apos;,1),struct(&apos;MinYLimReal&apos;,&apos;-1547.8114&apos;,&apos;MaxYLimReal&apos;,&apos;1514.9104&apos;,&apos;YLabelReal&apos;,&apos;&apos;,&apos;MinYLimMag&apos;,&apos;19.99757&apos;,&apos;MaxYLimMag&apos;,&apos;20.00626&apos;,&apos;LegendVisibility&apos;,&apos;Off&apos;,&apos;XGrid&apos;,true,&apos;YGrid&apos;,true,&apos;PlotMagPhase&apos;,false,&apos;AxesColor&apos;,[0 0 0],&apos;AxesTickColor&apos;,[0.686274509803922 0.686274509803922 0.686274509803922],&apos;ColorOrder&apos;,[1 1 0.0666666666666667;0.0745098039215686 0.623529411764706 1;1 0.411764705882353 0.16078431372549;0.392156862745098 0.831372549019608 0.0745098039215686;0.717647058823529 0.274509803921569 1;0.0588235294117647 1 1;1 0.0745098039215686 0.650980392156863],&apos;Title&apos;,&apos;%&lt;SignalLabel&gt;&apos;,&apos;LinePropertiesCache&apos;,{{}},&apos;UserDefinedChannelNames&apos;,{{}},&apos;NumLines&apos;,1,&apos;LineNames&apos;,{{&apos;&lt;Current (A)&gt;&apos;}},&apos;ShowContent&apos;,true,&apos;Placement&apos;,2),struct(&apos;MinYLimReal&apos;,&apos;205.27441&apos;,&apos;MaxYLimReal&apos;,&apos;225.6899&apos;,&apos;YLabelReal&apos;,&apos;&apos;,&apos;MinYLimMag&apos;,&apos;19.99757&apos;,&apos;MaxYLimMag&apos;,&apos;20.00626&apos;,&apos;LegendVisibility&apos;,&apos;Off&apos;,&apos;XGrid&apos;,true,&apos;YGrid&apos;,true,&apos;PlotMagPhase&apos;,false,&apos;AxesColor&apos;,[0 0 0],&apos;AxesTickColor&apos;,[0.686274509803922 0.686274509803922 0.686274509803922],&apos;ColorOrder&apos;,[1 1 0.0666666666666667;0.0745098039215686 0.623529411764706 1;1 0.411764705882353 0.16078431372549;0.392156862745098 0.831372549019608 0.0745098039215686;0.717647058823529 0.274509803921569 1;0.0588235294117647 1 1;1 0.0745098039215686 0.650980392156863],&apos;Title&apos;,&apos;%&lt;SignalLabel&gt;&apos;,&apos;LinePropertiesCache&apos;,{{}},&apos;UserDefinedChannelNames&apos;,{{}},&apos;NumLines&apos;,1,&apos;LineNames&apos;,{{&apos;&lt;Voltage (V)&gt;&apos;}},&apos;ShowContent&apos;,true,&apos;Placement&apos;,3)},&apos;DisplayPropertyDefaults&apos;,struct(&apos;YLabelReal&apos;,&apos;&apos;,&apos;LegendVisibility&apos;,&apos;Off&apos;,&apos;XGrid&apos;,true,&apos;YGrid&apos;,true,&apos;PlotMagPhase&apos;,false,&apos;AxesColor&apos;,[0 0 0],&apos;AxesTickColor&apos;,[0.686274509803922 0.686274509803922 0.686274509803922],&apos;ColorOrder&apos;,[1 1 0.0666666666666667;0.0745098039215686 0.623529411764706 1;1 0.411764705882353 0.16078431372549;0.392156862745098 0.831372549019608 0.0745098039215686;0.717647058823529 0.274509803921569 1;0.0588235294117647 1 1;1 0.0745098039215686 0.650980392156863],&apos;Title&apos;,&apos;%&lt;SignalLabel&gt;&apos;,&apos;LinePropertiesCache&apos;,{{}},&apos;UserDefinedChannelNames&apos;,{{}},&apos;NumLines&apos;,0,&apos;LineNames&apos;,{{[]}},&apos;ShowContent&apos;,true,&apos;Placement&apos;,1),&apos;TimeRangeSamples&apos;,&apos;3&apos;,&apos;TimeRangeFrames&apos;,&apos;3&apos;,&apos;DisplayLayoutDimensions&apos;,[3 1],&apos;DisplayContentCache&apos;,[]),extmgr.Configuration(&apos;Tools&apos;,&apos;Plot Navigation&apos;,true,&apos;OnceAtStop&apos;,false,&apos;PreviousAutoscale&apos;,&apos;XY&apos;),extmgr.Configuration(&apos;Tools&apos;,&apos;Measurements&apos;,true,&apos;Version&apos;,&apos;2018a&apos;)),&apos;Version&apos;,&apos;2024b&apos;,&apos;Location&apos;,[1 76 1367 727])</P>
    <P Name="NumInputPorts">3</P>
    <P Name="Floating">off</P>
  </Block>
  <Block BlockType="SubSystem" Name="Subsystem1" SID="2325">
    <PortCounts in="2" lconn="1" rconn="3"/>
    <P Name="Position">[-730, 413, -590, 517]</P>
    <P Name="ZOrder">17998</P>
    <P Name="ContentPreviewEnabled">on</P>
    <System Ref="system_2325"/>
  </Block>
  <Block BlockType="Reference" Name="powergui1" SID="2339">
    <PortCounts/>
    <P Name="Position">[-240, 210, -174, 249]</P>
    <P Name="ZOrder">3640</P>
    <P Name="Priority">1</P>
    <P Name="LibraryVersion">13</P>
    <P Name="SourceBlock">spspowerguiLib/powergui</P>
    <P Name="SourceType">PSB option menu block</P>
    <InstanceData>
      <P Name="RTWMemSecFuncInitTerm">Inherit from model</P>
      <P Name="RTWMemSecFuncExecute">Inherit from model</P>
      <P Name="RTWMemSecDataConstants">Inherit from model</P>
      <P Name="RTWMemSecDataInternal">Inherit from model</P>
      <P Name="RTWMemSecDataParameters">Inherit from model</P>
      <P Name="ContentPreviewEnabled">off</P>
      <P Name="SimulationMode">Discrete</P>
      <P Name="SampleTime">1e-5</P>
      <P Name="frequency">60</P>
      <P Name="Iterations">50</P>
      <P Name="frequencyindice">0</P>
      <P Name="Pbase">100e6</P>
      <P Name="ErrMax">1e-4</P>
      <P Name="UnitsV">kV</P>
      <P Name="UnitsW">MW</P>
      <P Name="buscounter">0</P>
      <P Name="FunctionMessages">off</P>
      <P Name="echomessages">off</P>
      <P Name="EnableUseOfTLC">off</P>
      <P Name="CurrentSourceSwitches">off</P>
      <P Name="DisableSnubberDevices">off</P>
      <P Name="DisableRonSwitches">off</P>
      <P Name="DisableVfSwitches">off</P>
      <P Name="DisplayEquations">off</P>
      <P Name="AutomaticDiscreteSolvers">off</P>
      <P Name="SolverType">Tustin/Backward Euler (TBE)</P>
      <P Name="Interpol">off</P>
      <P Name="ExternalGateDelay">off</P>
      <P Name="methode">off</P>
      <P Name="Ts">100</P>
      <P Name="x0status">blocks</P>
      <P Name="SPID">off</P>
      <P Name="SwTol">0</P>
      <P Name="HookPort">off</P>
      <P Name="NonlinearTolerance">1e-4</P>
      <P Name="nMaxIteration">100</P>
      <P Name="ContinueOnMaxIteration">off</P>
      <P Name="RestoreLinks">warning</P>
      <P Name="ResistiveCurrentMeasurement">off</P>
      <P Name="Frange">[0:2:500]</P>
      <P Name="Ylog">off</P>
      <P Name="Xlog">on</P>
      <P Name="ShowGrid">off</P>
      <P Name="save">off</P>
      <P Name="variable">ZData</P>
      <P Name="structure">0</P>
      <P Name="ZoomFFT">off</P>
      <P Name="StartTime">0.0</P>
      <P Name="cycles">1</P>
      <P Name="DisplayStyle">1</P>
      <P Name="fundamental">60</P>
      <P Name="FreqAxis">off</P>
      <P Name="MaxFrequency">1000</P>
      <P Name="frequencyindicesteady">1</P>
      <P Name="RmsSteady">1</P>
      <P Name="display">off</P>
    </InstanceData>
  </Block>
  <Block BlockType="PMIOPort" Name="-ve" SID="2340">
    <P Name="Position">[-340, 915, -315, 945]</P>
    <P Name="ZOrder">18004</P>
    <P Name="BlockMirror">on</P>
    <P Name="NameLocation">top</P>
    <P Name="Side">Left</P>
  </Block>
  <Block BlockType="PMIOPort" Name="+ve" SID="2341">
    <P Name="Position">[-905, 995, -880, 1025]</P>
    <P Name="ZOrder">18005</P>
    <P Name="Port">2</P>
    <P Name="Side">Left</P>
  </Block>
  <Line>
    <P Name="ZOrder">1</P>
    <P Name="Src">2286#out:1</P>
    <P Name="Dst">2315#in:1</P>
  </Line>
  <Line>
    <P Name="ZOrder">2</P>
    <P Name="Src">2287#out:1</P>
    <P Name="Dst">2325#in:1</P>
  </Line>
  <Line>
    <P Name="ZOrder">3</P>
    <P Name="Src">2287#out:2</P>
    <P Name="Points">[277, 0; 0, -10]</P>
    <P Name="Dst">2325#in:2</P>
  </Line>
  <Line LineType="Connection">
    <P Name="ZOrder">5</P>
    <P Name="Src">2325#rconn:1</P>
    <P Name="Points">[346, 0; 0, 135]</P>
    <P Name="Dst">2286#lconn:1</P>
  </Line>
  <Line LineType="Connection">
    <P Name="ZOrder">8</P>
    <P Name="Src">2286#lconn:2</P>
    <P Name="Points">[-53, 0; 0, -100]</P>
    <P Name="Dst">2325#rconn:3</P>
  </Line>
  <Line>
    <P Name="Name">&lt;SOC (%)&gt;</P>
    <P Name="ZOrder">9</P>
    <P Name="Labels">[0, 0]</P>
    <P Name="Src">2315#out:1</P>
    <P Name="Points">[185, 0; 0, -27; 52, 0]</P>
    <Branch>
      <P Name="ZOrder">10</P>
      <P Name="Points">[118, 0; 0, 34; 2, 0; 0, 8; 44, 0]</P>
      <Branch>
        <P Name="ZOrder">11</P>
        <P Name="Dst">2318#in:1</P>
      </Branch>
      <Branch>
        <P Name="ZOrder">12</P>
        <P Name="Points">[0, 225]</P>
        <P Name="Dst">2285#in:2</P>
      </Branch>
    </Branch>
    <Branch>
      <P Name="ZOrder">13</P>
      <P Name="Points">[0, -88]</P>
      <P Name="Dst">2324#in:1</P>
    </Branch>
  </Line>
  <Line>
    <P Name="Name">&lt;Current (A)&gt;</P>
    <P Name="ZOrder">14</P>
    <P Name="Labels">[0, 0]</P>
    <P Name="Src">2315#out:2</P>
    <P Name="Points">[118, 0]</P>
    <Branch>
      <P Name="ZOrder">15</P>
      <P Name="Points">[0, 17; -34, 0; 0, 8]</P>
      <P Name="Dst">2319#in:1</P>
    </Branch>
    <Branch>
      <P Name="ZOrder">16</P>
      <P Name="Points">[50, 0; 0, -115]</P>
      <P Name="Dst">2324#in:2</P>
    </Branch>
  </Line>
  <Line>
    <P Name="Name">&lt;Voltage (V)&gt;</P>
    <P Name="ZOrder">17</P>
    <P Name="Labels">[0, 0]</P>
    <P Name="Src">2315#out:3</P>
    <P Name="Points">[40, 0]</P>
    <Branch>
      <P Name="ZOrder">18</P>
      <P Name="Points">[0, 35]</P>
      <P Name="Dst">2320#in:1</P>
    </Branch>
    <Branch>
      <P Name="ZOrder">19</P>
      <P Name="Points">[0, -115]</P>
      <P Name="Dst">2324#in:3</P>
    </Branch>
  </Line>
  <Line>
    <P Name="ZOrder">20</P>
    <P Name="Src">2322#out:1</P>
    <P Name="Dst">2321#in:1</P>
  </Line>
  <Line>
    <P Name="ZOrder">21</P>
    <P Name="Src">2319#out:1</P>
    <P Name="Points">[5, 0; 0, 5]</P>
    <P Name="Dst">2322#in:1</P>
  </Line>
  <Line>
    <P Name="ZOrder">22</P>
    <P Name="Src">2320#out:1</P>
    <P Name="Points">[78, 0; 0, -15]</P>
    <P Name="Dst">2322#in:2</P>
  </Line>
  <Line>
    <P Name="ZOrder">23</P>
    <P Name="Src">2321#out:1</P>
    <P Name="Points">[68, 0; 0, 59]</P>
    <Branch>
      <P Name="ZOrder">24</P>
      <P Name="Points">[0, 21]</P>
      <P Name="Dst">2323#in:1</P>
    </Branch>
    <Branch>
      <P Name="ZOrder">25</P>
      <P Name="Points">[1, 0; 0, 71; -239, 0]</P>
      <Branch>
        <P Name="ZOrder">26</P>
        <P Name="Points">[0, -9; 64, 0; 0, 29]</P>
        <P Name="Dst">2317#in:1</P>
      </Branch>
      <Branch>
        <P Name="ZOrder">27</P>
        <P Name="Dst">2285#in:1</P>
      </Branch>
    </Branch>
  </Line>
  <Line LineType="Connection">
    <P Name="ZOrder">30</P>
    <P Name="Src">2512#lconn:1</P>
    <P Name="Points">[0, -225]</P>
    <P Name="Dst">2325#rconn:2</P>
  </Line>
  <Line LineType="Connection">
    <P Name="ZOrder">31</P>
    <P Name="Src">2340#rconn:1</P>
    <P Name="Points">[-45, 0]</P>
    <P Name="Dst">2512#rconn:1</P>
  </Line>
  <Line LineType="Connection">
    <P Name="ZOrder">32</P>
    <P Name="Src">2513#lconn:1</P>
    <P Name="Points">[0, -190]</P>
    <P Name="Dst">2325#lconn:1</P>
  </Line>
  <Line LineType="Connection">
    <P Name="ZOrder">33</P>
    <P Name="Src">2341#rconn:1</P>
    <P Name="Points">[35, 0]</P>
    <P Name="Dst">2513#rconn:1</P>
  </Line>
  <Line>
    <P Name="ZOrder">34</P>
    <P Name="Src">2514#out:1</P>
    <P Name="Points">[136, 0; 0, -450]</P>
    <Branch>
      <P Name="ZOrder">37</P>
      <P Name="Points">[179, 0]</P>
      <P Name="Dst">2512#in:1</P>
    </Branch>
    <Branch>
      <P Name="ZOrder">36</P>
      <P Name="Points">[-251, 0]</P>
      <P Name="Dst">2513#in:1</P>
    </Branch>
  </Line>
  <Line>
    <P Name="ZOrder">38</P>
    <P Name="Src">2515#out:1</P>
    <P Name="Points">[40, 0; 0, -5]</P>
    <P Name="Dst">2514#in:1</P>
  </Line>
  <Annotation SID="2343">
    <P Name="Name">&lt;!DOCTYPE HTML PUBLIC &quot;-//W3C//DTD HTML 4.0//EN&quot; &quot;http://www.w3.org/TR/REC-html40/strict.dtd&quot;&gt;
&lt;html&gt;&lt;head&gt;&lt;meta name=&quot;qrichtext&quot; content=&quot;1&quot; /&gt;&lt;style type=&quot;text/css&quot;&gt;
p, li { white-space: pre-wrap; }
&lt;/style&gt;&lt;/head&gt;&lt;body style=&quot; font-family:&apos;Helvetica&apos;; font-size:10px; font-weight:400; font-style:normal;&quot;&gt;
&lt;p align=&quot;center&quot; style=&quot; margin-top:0px; margin-bottom:0px; margin-left:0px; margin-right:0px; -qt-block-indent:0; text-indent:0px; line-height:100%;&quot;&gt;&lt;span style=&quot; font-family:&apos;Arial&apos;; font-size:18px;&quot;&gt;Voltage Control DC/DC Bidirectional Converter&lt;/span&gt;&lt;/p&gt;
&lt;p align=&quot;center&quot; style=&quot; margin-top:0px; margin-bottom:0px; margin-left:0px; margin-right:0px; -qt-block-indent:0; text-indent:0px; line-height:100%;&quot;&gt;&lt;span style=&quot; font-family:&apos;Arial&apos;; font-size:16px;&quot;&gt;07/19/2017 Mahmoud Saleh&lt;/span&gt;&lt;/p&gt;
&lt;p align=&quot;center&quot; style=&quot;-qt-paragraph-type:empty; margin-top:0px; margin-bottom:0px; margin-left:0px; margin-right:0px; -qt-block-indent:0; text-indent:0px; line-height:100%; font-family:&apos;Arial&apos;; font-size:16px;&quot;&gt;&lt;br /&gt;&lt;/p&gt;
&lt;p align=&quot;center&quot; style=&quot; margin-top:0px; margin-bottom:0px; margin-left:0px; margin-right:0px; -qt-block-indent:0; text-indent:0px; line-height:100%;&quot;&gt;&lt;span style=&quot; font-family:&apos;Arial&apos;; font-size:18px;&quot;&gt;This model was used and explained in multiple papers, please reference them if you will use it. Thank you&lt;/span&gt;&lt;/p&gt;
&lt;p align=&quot;center&quot; style=&quot; margin-top:0px; margin-bottom:0px; margin-left:0px; margin-right:0px; -qt-block-indent:0; text-indent:0px; line-height:100%;&quot;&gt;&lt;span style=&quot; font-family:&apos;Arial&apos;; font-size:18px;&quot;&gt;---------------------------------------------------------------------------------------------------------------------------------------------------&lt;/span&gt;&lt;/p&gt;
&lt;p align=&quot;center&quot; style=&quot;-qt-paragraph-type:empty; margin-top:0px; margin-bottom:0px; margin-left:0px; margin-right:0px; -qt-block-indent:0; text-indent:0px; line-height:100%; font-family:&apos;Arial&apos;; font-size:16px;&quot;&gt;&lt;br /&gt;&lt;/p&gt;
&lt;p align=&quot;center&quot; style=&quot; margin-top:0px; margin-bottom:0px; margin-left:0px; margin-right:0px; -qt-block-indent:0; text-indent:0px; line-height:100%;&quot;&gt;&lt;span style=&quot; font-family:&apos;Arial&apos;; font-size:16px;&quot;&gt;http://ieeexplore.ieee.org/document/7454295/OR: https://drive.google.com/open?id=0B7mblFaJhY4VcmZ5OF9ueGxPM1U&lt;/span&gt;&lt;/p&gt;
&lt;p align=&quot;center&quot; style=&quot;-qt-paragraph-type:empty; margin-top:0px; margin-bottom:0px; margin-left:0px; margin-right:0px; -qt-block-indent:0; text-indent:0px; line-height:100%; font-family:&apos;Arial&apos;; font-size:16px;&quot;&gt;&lt;br /&gt;&lt;/p&gt;
&lt;p align=&quot;center&quot; style=&quot; margin-top:0px; margin-bottom:0px; margin-left:0px; margin-right:0px; -qt-block-indent:0; text-indent:0px; line-height:100%;&quot;&gt;&lt;span style=&quot; font-family:&apos;Arial&apos;; font-size:16px;&quot;&gt;For Citation use :&lt;/span&gt;&lt;/p&gt;
&lt;p align=&quot;center&quot; style=&quot; margin-top:0px; margin-bottom:0px; margin-left:0px; margin-right:0px; -qt-block-indent:0; text-indent:0px; line-height:100%;&quot;&gt;&lt;span style=&quot; font-family:&apos;Cambria,serif&apos;; font-size:16px; font-weight:600;&quot;&gt;- M. Saleh&lt;/span&gt;&lt;span style=&quot; font-family:&apos;Cambria,serif&apos;; font-size:16px;&quot;&gt;, Y. Esa, Y. Mhandi, W. Brandauer and A. Mohamed, &amp;quot;Design and implementation of CCNY DC microgrid testbed,&amp;quot; &lt;/span&gt;&lt;/p&gt;
&lt;p align=&quot;center&quot; style=&quot; margin-top:0px; margin-bottom:0px; margin-left:0px; margin-right:0px; -qt-block-indent:0; text-indent:0px; line-height:100%;&quot;&gt;&lt;span style=&quot; font-family:&apos;Cambria,serif&apos;; font-size:16px;&quot;&gt;2016 IEEE Industry Applications Society Annual Meeting, Portland, OR, 2016. &lt;/span&gt;&lt;/p&gt;
&lt;p align=&quot;center&quot; style=&quot;-qt-paragraph-type:empty; margin-top:0px; margin-bottom:0px; margin-left:0px; margin-right:0px; -qt-block-indent:0; text-indent:0px; line-height:100%; font-family:&apos;Cambria,serif&apos;; font-size:16px;&quot;&gt;&lt;br /&gt;&lt;/p&gt;
&lt;p align=&quot;center&quot; style=&quot; margin-top:0px; margin-bottom:0px; margin-left:0px; margin-right:0px; -qt-block-indent:0; text-indent:0px; line-height:100%;&quot;&gt;&lt;span style=&quot; font-family:&apos;Cambria,serif&apos;; font-size:16px;&quot;&gt;Also This Model was used in the paper:&lt;/span&gt;&lt;/p&gt;
&lt;p align=&quot;center&quot; style=&quot; margin-top:0px; margin-bottom:0px; margin-left:0px; margin-right:0px; -qt-block-indent:0; text-indent:0px; line-height:100%;&quot;&gt;&lt;span style=&quot; font-family:&apos;Cambria,serif&apos;; font-size:16px;&quot;&gt;http://ieeexplore.ieee.org/abstract/document/7731870/&lt;/span&gt;&lt;/p&gt;
&lt;p align=&quot;center&quot; style=&quot; margin-top:0px; margin-bottom:0px; margin-left:0px; margin-right:0px; -qt-block-indent:0; text-indent:0px; line-height:100%;&quot;&gt;&lt;span style=&quot; font-family:&apos;Cambria,serif&apos;; font-size:16px;&quot;&gt;OR: https://drive.google.com/open?id=0B7mblFaJhY4VY0dXdWdqTWNmUDg&lt;/span&gt;&lt;/p&gt;
&lt;p align=&quot;center&quot; style=&quot;-qt-paragraph-type:empty; margin-top:0px; margin-bottom:0px; margin-left:0px; margin-right:0px; -qt-block-indent:0; text-indent:0px; line-height:100%; font-family:&apos;Cambria,serif&apos;; font-size:16px;&quot;&gt;&lt;br /&gt;&lt;/p&gt;
&lt;p align=&quot;center&quot; style=&quot; margin-top:0px; margin-bottom:0px; margin-left:0px; margin-right:0px; -qt-block-indent:0; text-indent:0px; line-height:100%;&quot;&gt;&lt;span style=&quot; font-family:&apos;Arial&apos;; font-size:16px;&quot;&gt;For Citation use :&lt;/span&gt;&lt;/p&gt;
&lt;p align=&quot;center&quot; style=&quot; margin-top:0px; margin-bottom:0px; margin-left:0px; margin-right:0px; -qt-block-indent:0; text-indent:0px; line-height:100%;&quot;&gt;&lt;span style=&quot; font-family:&apos;Cambria,serif&apos;; font-size:16px; font-weight:600; font-style:italic;&quot;&gt;-M. Saleh&lt;/span&gt;&lt;span style=&quot; font-family:&apos;Cambria,serif&apos;; font-size:16px;&quot;&gt;, A. Althaibani, Y. Esa, Y. Mhandi and A. Mohamed, &amp;quot;Impact of clustering microgrids on their stability and resilience during blackouts,&amp;quot;&lt;/span&gt;&lt;/p&gt;
&lt;p align=&quot;center&quot; style=&quot; margin-top:0px; margin-bottom:0px; margin-left:0px; margin-right:0px; -qt-block-indent:0; text-indent:0px; line-height:100%;&quot;&gt;&lt;span style=&quot; font-family:&apos;Cambria,serif&apos;; font-size:16px;&quot;&gt; 2015 International Conference on Smart Grid and Clean Energy Technologies (ICSGCE), Offenburg, 2015, pp. 195-200. &lt;/span&gt;&lt;/p&gt;
&lt;p align=&quot;center&quot; style=&quot;-qt-paragraph-type:empty; margin-top:0px; margin-bottom:0px; margin-left:0px; margin-right:0px; -qt-block-indent:0; text-indent:0px; line-height:100%; font-family:&apos;Cambria,serif&apos;; font-size:16px;&quot;&gt;&lt;br /&gt;&lt;/p&gt;
&lt;p align=&quot;center&quot; style=&quot; margin-top:0px; margin-bottom:0px; margin-left:0px; margin-right:0px; -qt-block-indent:0; text-indent:0px; line-height:100%;&quot;&gt;&lt;span style=&quot; font-family:&apos;Cambria,serif&apos;; font-size:16px;&quot;&gt;Also was used in the following paper:&lt;/span&gt;&lt;/p&gt;
&lt;p align=&quot;center&quot; style=&quot; margin-top:0px; margin-bottom:0px; margin-left:0px; margin-right:0px; -qt-block-indent:0; text-indent:0px; line-height:100%;&quot;&gt;&lt;span style=&quot; font-family:&apos;Cambria,serif&apos;; font-size:16px;&quot;&gt;https://drive.google.com/open?id=0B7mblFaJhY4VclFOR2dLcEhQYmc&lt;/span&gt;&lt;/p&gt;
&lt;p align=&quot;center&quot; style=&quot;-qt-paragraph-type:empty; margin-top:0px; margin-bottom:0px; margin-left:0px; margin-right:0px; -qt-block-indent:0; text-indent:0px; line-height:100%; font-family:&apos;Cambria,serif&apos;; font-size:16px;&quot;&gt;&lt;br /&gt;&lt;/p&gt;
&lt;p align=&quot;center&quot; style=&quot; margin-top:0px; margin-bottom:0px; margin-left:0px; margin-right:0px; -qt-block-indent:0; text-indent:0px; line-height:100%;&quot;&gt;&lt;span style=&quot; font-family:&apos;Times New Roman&apos;; font-size:16px; color:#000000;&quot;&gt; &lt;/span&gt;&lt;span style=&quot; font-size:16px;&quot;&gt;M. Saleh, Y. Esa, and A. Moahmed “Centralized Control for DC Microgrid Using Finite State Machine” accepted and to presented&lt;/span&gt;&lt;/p&gt;
&lt;p align=&quot;center&quot; style=&quot; margin-top:0px; margin-bottom:0px; margin-left:0px; margin-right:0px; -qt-block-indent:0; text-indent:0px; line-height:100%;&quot;&gt;&lt;span style=&quot; font-size:16px;&quot;&gt; at the 2017 IEEE Innovative Smart Grid Technologies Conference (ISGT), Washington D.C. Metro Area, USA, 23-26 April 2017. &lt;/span&gt;&lt;/p&gt;&lt;/body&gt;&lt;/html&gt;</P>
    <P Name="Position">[-1125, 1205, -1052, 1212]</P>
    <P Name="InternalMargins">[0, 0, 0, 0]</P>
    <P Name="FixedHeight">on</P>
    <P Name="FixedWidth">on</P>
    <P Name="Interpreter">rich</P>
    <P Name="ZOrder">-1</P>
  </Annotation>
  <Annotation SID="2342">
    <P Name="Name">&lt;!DOCTYPE HTML PUBLIC &quot;-//W3C//DTD HTML 4.0//EN&quot; &quot;http://www.w3.org/TR/REC-html40/strict.dtd&quot;&gt;
&lt;html&gt;&lt;head&gt;&lt;meta name=&quot;qrichtext&quot; content=&quot;1&quot; /&gt;&lt;style type=&quot;text/css&quot;&gt;
p, li { white-space: pre-wrap; }
&lt;/style&gt;&lt;/head&gt;&lt;body style=&quot; font-family:&apos;Helvetica&apos;; font-size:10px; font-weight:400; font-style:normal;&quot;&gt;
&lt;p style=&quot; margin-top:0px; margin-bottom:0px; margin-left:0px; margin-right:0px; -qt-block-indent:0; text-indent:0px; line-height:100%;&quot;&gt;&lt;span style=&quot; font-size:16px;&quot;&gt;The bidirectional DC/DC converter&lt;/span&gt;&lt;/p&gt;&lt;/body&gt;&lt;/html&gt;</P>
    <P Name="Position">[-232, 379, 14, 400]</P>
    <P Name="InternalMargins">[0, 0, 0, 0]</P>
    <P Name="Interpreter">rich</P>
    <P Name="ZOrder">-2</P>
  </Annotation>
</System>
