# Supplementary material for: Artificial neural network based hierarchical intelligent control framework for a residential microgrid
Source: Sci Rep. 2025 Nov 23;15:45174. doi: 10.1038/s41598-025-29034-x (PMC12749602; doi:10.1038/s41598-025-29034-x)
Supplement: Supplementary file 1 — Supplementary Material 1 [file 41598_2025_29034_MOESM1_ESM.slx › simulink/systems/system_2287.xml]

<?xml version="1.0" encoding="utf-8"?>
<System>
  <P Name="Location">[-1, -7, 1537, 913]</P>
  <P Name="ZoomFactor">122</P>
  <Block BlockType="Reference" Name="Discrete PID Controller (2DOF)" SID="2288">
    <PortCounts in="2" out="1"/>
    <P Name="Position">[5, 115, 60, 155]</P>
    <P Name="ZOrder">18802</P>
    <P Name="LibraryVersion">8.0</P>
    <P Name="SourceBlock">slpidlib/PID Controller (2DOF)</P>
    <P Name="SourceType">PID 2dof</P>
    <InstanceData>
      <P Name="RTWMemSecFuncInitTerm">Inherit from model</P>
      <P Name="RTWMemSecFuncExecute">Inherit from model</P>
      <P Name="RTWMemSecDataConstants">Inherit from model</P>
      <P Name="RTWMemSecDataInternal">Inherit from model</P>
      <P Name="RTWMemSecDataParameters">Inherit from model</P>
      <P Name="ContentPreviewEnabled">on</P>
      <P Name="Controller">PID</P>
      <P Name="Form">Parallel</P>
      <P Name="TimeDomain">Discrete-time</P>
      <P Name="UseExternalTs">off</P>
      <P Name="SampleTime">1e-5</P>
      <P Name="IntegratorMethod">Forward Euler</P>
      <P Name="FilterMethod">Forward Euler</P>
      <P Name="ControllerParametersSource">internal</P>
      <P Name="P">0.04</P>
      <P Name="I">0.005</P>
      <P Name="UseKiTs">off</P>
      <P Name="D">0</P>
      <P Name="UseExternalDerivativeSource">off</P>
      <P Name="N">100</P>
      <P Name="UseFilter">on</P>
      <P Name="b">1</P>
      <P Name="c">1</P>
      <P Name="TunerSelectOption">Transfer Function Based (PID Tuner App)</P>
      <P Name="ZeroCross">on</P>
      <P Name="InitialConditionSource">internal</P>
      <P Name="InitialConditionForIntegrator">0</P>
      <P Name="InitialConditionForFilter">0</P>
      <P Name="DifferentiatorICPrevScaledInput">0</P>
      <P Name="ExternalReset">none</P>
      <P Name="IgnoreLimit">off</P>
      <P Name="TrackingMode">off</P>
      <P Name="Kt">1</P>
      <P Name="LimitOutput">off</P>
      <P Name="SatLimitsSource">internal</P>
      <P Name="UpperSaturationLimit">inf</P>
      <P Name="LowerSaturationLimit">-inf</P>
      <P Name="LinearizeAsGain">off</P>
      <P Name="AntiWindupMode">none</P>
      <P Name="Kb">1</P>
      <P Name="LimitIntegrator">off</P>
      <P Name="UpperIntegratorSaturationLimit">inf</P>
      <P Name="LowerIntegratorSaturationLimit">-inf</P>
      <P Name="RndMeth">Floor</P>
      <P Name="SaturateOnIntegerOverflow">off</P>
      <P Name="LockScale">off</P>
      <P Name="PGainOutDataTypeStr">Inherit: Inherit via internal rule</P>
      <P Name="PProdOutDataTypeStr">Inherit: Inherit via internal rule</P>
      <P Name="POutMin">[]</P>
      <P Name="POutMax">[]</P>
      <P Name="IGainOutDataTypeStr">Inherit: Inherit via internal rule</P>
      <P Name="IProdOutDataTypeStr">Inherit: Inherit via internal rule</P>
      <P Name="IOutMin">[]</P>
      <P Name="IOutMax">[]</P>
      <P Name="DGainOutDataTypeStr">Inherit: Inherit via internal rule</P>
      <P Name="DProdOutDataTypeStr">Inherit: Inherit via internal rule</P>
      <P Name="DOutMin">[]</P>
      <P Name="DOutMax">[]</P>
      <P Name="NGainOutDataTypeStr">Inherit: Inherit via internal rule</P>
      <P Name="NProdOutDataTypeStr">Inherit: Inherit via internal rule</P>
      <P Name="NOutMin">[]</P>
      <P Name="NOutMax">[]</P>
      <P Name="bGainOutDataTypeStr">Inherit: Inherit via internal rule</P>
      <P Name="bProdOutDataTypeStr">Inherit: Inherit via internal rule</P>
      <P Name="bOutMin">[]</P>
      <P Name="bOutMax">[]</P>
      <P Name="cGainOutDataTypeStr">Inherit: Inherit via internal rule</P>
      <P Name="cProdOutDataTypeStr">Inherit: Inherit via internal rule</P>
      <P Name="cOutMin">[]</P>
      <P Name="cOutMax">[]</P>
      <P Name="SumOutDataTypeStr">Inherit: Inherit via internal rule</P>
      <P Name="SumOutMin">[]</P>
      <P Name="SumOutMax">[]</P>
      <P Name="SaturationOutDataTypeStr">Inherit: Same as input</P>
      <P Name="SaturationOutMin">[]</P>
      <P Name="SaturationOutMax">[]</P>
      <P Name="PParamDataTypeStr">Inherit: Inherit via internal rule</P>
      <P Name="PParamMin">[]</P>
      <P Name="PParamMax">[]</P>
      <P Name="IParamDataTypeStr">Inherit: Inherit via internal rule</P>
      <P Name="IParamMin">[]</P>
      <P Name="IParamMax">[]</P>
      <P Name="DParamDataTypeStr">Inherit: Inherit via internal rule</P>
      <P Name="DParamMin">[]</P>
      <P Name="DParamMax">[]</P>
      <P Name="NParamDataTypeStr">Inherit: Inherit via internal rule</P>
      <P Name="NParamMin">[]</P>
      <P Name="NParamMax">[]</P>
      <P Name="bParamDataTypeStr">Inherit: Inherit via internal rule</P>
      <P Name="bParamMin">[]</P>
      <P Name="bParamMax">[]</P>
      <P Name="cParamDataTypeStr">Inherit: Inherit via internal rule</P>
      <P Name="cParamMin">[]</P>
      <P Name="cParamMax">[]</P>
      <P Name="KbParamDataTypeStr">Inherit: Inherit via internal rule</P>
      <P Name="KbParamMin">[]</P>
      <P Name="KbParamMax">[]</P>
      <P Name="KtParamDataTypeStr">Inherit: Inherit via internal rule</P>
      <P Name="KtParamMin">[]</P>
      <P Name="KtParamMax">[]</P>
      <P Name="KbOutDataTypeStr">Inherit: Inherit via internal rule</P>
      <P Name="KbOutMin">[]</P>
      <P Name="KbOutMax">[]</P>
      <P Name="KtOutDataTypeStr">Inherit: Inherit via internal rule</P>
      <P Name="KtOutMin">[]</P>
      <P Name="KtOutMax">[]</P>
      <P Name="IntegratorOutDataTypeStr">Inherit: Inherit via internal rule</P>
      <P Name="IntegratorOutMin">[]</P>
      <P Name="IntegratorOutMax">[]</P>
      <P Name="FilterOutDataTypeStr">Inherit: Inherit via internal rule</P>
      <P Name="FilterOutMin">[]</P>
      <P Name="FilterOutMax">[]</P>
      <P Name="SumI1OutDataTypeStr">Inherit: Inherit via internal rule</P>
      <P Name="SumI1OutMin">[]</P>
      <P Name="SumI1OutMax">[]</P>
      <P Name="SumI2OutDataTypeStr">Inherit: Inherit via internal rule</P>
      <P Name="SumI2OutMin">[]</P>
      <P Name="SumI2OutMax">[]</P>
      <P Name="SumI3OutDataTypeStr">Inherit: Inherit via internal rule</P>
      <P Name="SumI3OutMin">[]</P>
      <P Name="SumI3OutMax">[]</P>
      <P Name="SumI4OutDataTypeStr">Inherit: Inherit via internal rule</P>
      <P Name="SumI4OutMin">[]</P>
      <P Name="SumI4OutMax">[]</P>
      <P Name="SumDOutDataTypeStr">Inherit: Inherit via internal rule</P>
      <P Name="SumDOutMin">[]</P>
      <P Name="SumDOutMax">[]</P>
      <P Name="Sum1OutDataTypeStr">Inherit: Inherit via internal rule</P>
      <P Name="Sum1OutMin">[]</P>
      <P Name="Sum1OutMax">[]</P>
      <P Name="Sum2OutDataTypeStr">Inherit: Inherit via internal rule</P>
      <P Name="Sum2OutMin">[]</P>
      <P Name="Sum2OutMax">[]</P>
      <P Name="Sum3OutDataTypeStr">Inherit: Inherit via internal rule</P>
      <P Name="Sum3OutMin">[]</P>
      <P Name="Sum3OutMax">[]</P>
      <P Name="SumAccumDataTypeStr">Inherit: Inherit via internal rule</P>
      <P Name="SumI1AccumDataTypeStr">Inherit: Inherit via internal rule</P>
      <P Name="SumI2AccumDataTypeStr">Inherit: Inherit via internal rule</P>
      <P Name="SumI3AccumDataTypeStr">Inherit: Inherit via internal rule</P>
      <P Name="SumI4AccumDataTypeStr">Inherit: Inherit via internal rule</P>
      <P Name="SumDAccumDataTypeStr">Inherit: Inherit via internal rule</P>
      <P Name="Sum1AccumDataTypeStr">Inherit: Inherit via internal rule</P>
      <P Name="Sum2AccumDataTypeStr">Inherit: Inherit via internal rule</P>
      <P Name="Sum3AccumDataTypeStr">Inherit: Inherit via internal rule</P>
      <P Name="DifferentiatorOutDataTypeStr">Inherit: Inherit via internal rule</P>
      <P Name="DifferentiatorOutMin">[]</P>
      <P Name="DifferentiatorOutMax">[]</P>
      <P Name="FilterDiffNumProductOutputDataTypeStr">Inherit: Inherit via internal rule</P>
      <P Name="FilterDiffDenProductOutputDataTypeStr">Inherit: Inherit via internal rule</P>
      <P Name="FilterDiffNumAccumDataTypeStr">Inherit: Inherit via internal rule</P>
      <P Name="FilterDiffDenAccumDataTypeStr">Inherit: Inherit via internal rule</P>
      <P Name="FilterDiffOutCoefDataTypeStr">Inherit: Inherit via internal rule</P>
      <P Name="FilterDiffOutCoefMin">[]</P>
      <P Name="FilterDiffOutCoefMax">[]</P>
      <P Name="ReciprocalOutDataTypeStr">Inherit: Inherit via internal rule</P>
      <P Name="ReciprocalOutMin">[]</P>
      <P Name="ReciprocalOutMax">[]</P>
      <P Name="SumDenOutDataTypeStr">Inherit: Inherit via internal rule</P>
      <P Name="SumDenOutMin">[]</P>
      <P Name="SumDenOutMax">[]</P>
      <P Name="SumNumOutDataTypeStr">Inherit: Inherit via internal rule</P>
      <P Name="SumNumOutMin">[]</P>
      <P Name="SumNumOutMax">[]</P>
      <P Name="SumDenAccumDataTypeStr">Inherit: Inherit via internal rule</P>
      <P Name="SumNumAccumDataTypeStr">Inherit: Inherit via internal rule</P>
      <P Name="DivideOutDataTypeStr">Inherit: Inherit via internal rule</P>
      <P Name="DivideOutMin">[]</P>
      <P Name="DivideOutMax">[]</P>
      <P Name="UdiffTsProdOutDataTypeStr">Inherit: Inherit via internal rule</P>
      <P Name="UdiffTsProdOutMin">[]</P>
      <P Name="UdiffTsProdOutMax">[]</P>
      <P Name="NTsProdOutDataTypeStr">Inherit: Inherit via internal rule</P>
      <P Name="NTsProdOutMin">[]</P>
      <P Name="NTsProdOutMax">[]</P>
      <P Name="UintegralTsProdOutDataTypeStr">Inherit: Inherit via internal rule</P>
      <P Name="UintegralTsProdOutMin">[]</P>
      <P Name="UintegralTsProdOutMax">[]</P>
      <P Name="UngainTsProdOutDataTypeStr">Inherit: Inherit via internal rule</P>
      <P Name="UngainTsProdOutMin">[]</P>
      <P Name="UngainTsProdOutMax">[]</P>
      <P Name="ClampingZeroOutDataTypeStr">Inherit: Inherit via back propagation</P>
      <P Name="ClampingZeroOutMin">[]</P>
      <P Name="ClampingZeroOutMax">[]</P>
      <P Name="FilterDenConstantOutDataTypeStr">Inherit: Inherit via back propagation</P>
      <P Name="FilterDenConstantOutMin">[]</P>
      <P Name="FilterDenConstantOutMax">[]</P>
      <P Name="PCopyOutDataTypeStr">Inherit: Inherit via back propagation</P>
      <P Name="PCopyOutMin">[]</P>
      <P Name="PCopyOutMax">[]</P>
      <P Name="NCopyOutDataTypeStr">Inherit: Inherit via back propagation</P>
      <P Name="NCopyOutMin">[]</P>
      <P Name="NCopyOutMax">[]</P>
      <P Name="IntegratorContinuousStateAttributes">&apos;&apos;</P>
      <P Name="IntegratorStateMustResolveToSignalObject">off</P>
      <P Name="IntegratorRTWStateStorageClass">Auto</P>
      <P Name="FilterContinuousStateAttributes">&apos;&apos;</P>
      <P Name="FilterStateMustResolveToSignalObject">off</P>
      <P Name="FilterRTWStateStorageClass">Auto</P>
      <P Name="ParallelPVariant">InternalParameters</P>
      <P Name="IdealPVariant">Disabled</P>
      <P Name="IVariant">InternalParameters</P>
      <P Name="DVariant">InternalParameters</P>
      <P Name="bVariant">InternalParameters</P>
      <P Name="cVariant">InternalParameters</P>
      <P Name="IntegratorVariant">Discrete</P>
      <P Name="SatVariant">Disabled</P>
      <P Name="AWVariant">Passthrough</P>
      <P Name="PCopyVariant">Disabled</P>
      <P Name="TRVariant">Disabled</P>
      <P Name="FdbkBlocksVariant">Forward</P>
      <P Name="IdealPFdbkVariant">Disabled</P>
      <P Name="SatFdbkVariant">Disabled</P>
      <P Name="DerivativeFilterVariant">ForwardEulerFilter</P>
      <P Name="NVariant">InternalParameters</P>
      <P Name="NCopyVariant">Disabled</P>
      <P Name="FilterICVariant">InternalICsFilter</P>
      <P Name="IntegratorICVariant">InternalICs</P>
      <P Name="ExternalResetVariant">Disabled</P>
      <P Name="TRSumVariant">Passthrough</P>
      <P Name="SumFdbkVariant">Disabled</P>
      <P Name="SumVariant">Sum_PID</P>
      <P Name="TsampFilterVariant">InternalTs</P>
      <P Name="TsampNgainVariant">Passthrough</P>
      <P Name="TsampIntegralVariant">Disabled_SignalSpec</P>
      <P Name="ExternalSaturationOutDataTypeStr">Inherit: Same as second input</P>
      <P Name="DerivativeSourceVariant">ErrorSignal</P>
      <P Name="InitialConditionSetting">Auto</P>
    </InstanceData>
  </Block>
  <Block BlockType="From" Name="From4" SID="2289">
    <P Name="Position">[345, 248, 385, 272]</P>
    <P Name="ZOrder">84</P>
    <P Name="ShowName">off</P>
    <P Name="GotoTag">boost1</P>
    <P Name="TagVisibility">global</P>
  </Block>
  <Block BlockType="From" Name="From5" SID="2290">
    <P Name="Position">[365, 308, 405, 332]</P>
    <P Name="ZOrder">85</P>
    <P Name="ShowName">off</P>
    <P Name="GotoTag">buck1</P>
    <P Name="TagVisibility">global</P>
  </Block>
  <Block BlockType="From" Name="From6" SID="2291">
    <P Name="Position">[-325, 222, -260, 248]</P>
    <P Name="ZOrder">18759</P>
    <P Name="ShowName">off</P>
    <P Name="GotoTag">Voltage</P>
    <P Name="TagVisibility">global</P>
  </Block>
  <Block BlockType="Goto" Name="Goto2" SID="2292">
    <P Name="Position">[400, 27, 440, 53]</P>
    <P Name="ZOrder">3785</P>
    <P Name="ShowName">off</P>
    <P Name="GotoTag">boost1</P>
    <P Name="TagVisibility">global</P>
  </Block>
  <Block BlockType="Goto" Name="Goto3" SID="2293">
    <P Name="Position">[400, 112, 440, 138]</P>
    <P Name="ZOrder">3786</P>
    <P Name="ShowName">off</P>
    <P Name="GotoTag">buck1</P>
    <P Name="TagVisibility">global</P>
  </Block>
  <Block BlockType="RelationalOperator" Name="Relational Operator2" SID="2294">
    <PortCounts in="2" out="1"/>
    <P Name="Position">[95, 297, 125, 328]</P>
    <P Name="ZOrder">3623</P>
    <P Name="ShowName">off</P>
    <P Name="Operator">&gt;</P>
    <P Name="InputSameDT">off</P>
    <P Name="OutDataTypeStr">boolean</P>
  </Block>
  <Block BlockType="Scope" Name="Scope5" SID="2295">
    <PortCounts in="2"/>
    <P Name="Position">[605, 266, 635, 299]</P>
    <P Name="ZOrder">3766</P>
    <P Name="ScopeSpecificationString">Simulink.scopes.TimeScopeBlockCfg(&apos;CurrentConfiguration&apos;, extmgr.ConfigurationSet(extmgr.Configuration(&apos;Core&apos;,&apos;General UI&apos;,true),extmgr.Configuration(&apos;Core&apos;,&apos;Source UI&apos;,true),extmgr.Configuration(&apos;Sources&apos;,&apos;WiredSimulink&apos;,true,&apos;DataLoggingVariableName&apos;,&apos;ScopeData2&apos;),extmgr.Configuration(&apos;Visuals&apos;,&apos;Time Domain&apos;,true,&apos;SerializedDisplays&apos;,{struct(&apos;MinYLimReal&apos;,&apos;-0.125&apos;,&apos;MaxYLimReal&apos;,&apos;1.125&apos;,&apos;YLabelReal&apos;,&apos;&apos;,&apos;MinYLimMag&apos;,&apos;0.00000&apos;,&apos;MaxYLimMag&apos;,&apos;1.125&apos;,&apos;LegendVisibility&apos;,&apos;Off&apos;,&apos;XGrid&apos;,true,&apos;YGrid&apos;,true,&apos;PlotMagPhase&apos;,false,&apos;AxesColor&apos;,[0 0 0],&apos;AxesTickColor&apos;,[0.686274509803922 0.686274509803922 0.686274509803922],&apos;ColorOrder&apos;,[1 1 0.0666666666666667;0.0745098039215686 0.623529411764706 1;1 0.411764705882353 0.16078431372549;0.392156862745098 0.831372549019608 0.0745098039215686;0.717647058823529 0.274509803921569 1;0.0588235294117647 1 1;1 0.0745098039215686 0.650980392156863],&apos;Title&apos;,&apos;%&lt;SignalLabel&gt;&apos;,&apos;LinePropertiesCache&apos;,{{}},&apos;UserDefinedChannelNames&apos;,{{}},&apos;NumLines&apos;,1,&apos;LineNames&apos;,{{&apos;Switch1&apos;}},&apos;ShowContent&apos;,true,&apos;Placement&apos;,1),struct(&apos;MinYLimReal&apos;,&apos;-1.00000&apos;,&apos;MaxYLimReal&apos;,&apos;1.00000&apos;,&apos;YLabelReal&apos;,&apos;&apos;,&apos;MinYLimMag&apos;,&apos;0&apos;,&apos;MaxYLimMag&apos;,&apos;10&apos;,&apos;LegendVisibility&apos;,&apos;Off&apos;,&apos;XGrid&apos;,true,&apos;YGrid&apos;,true,&apos;PlotMagPhase&apos;,false,&apos;AxesColor&apos;,[0 0 0],&apos;AxesTickColor&apos;,[0.686274509803922 0.686274509803922 0.686274509803922],&apos;ColorOrder&apos;,[1 1 0.0666666666666667;0.0745098039215686 0.623529411764706 1;1 0.411764705882353 0.16078431372549;0.392156862745098 0.831372549019608 0.0745098039215686;0.717647058823529 0.274509803921569 1;0.0588235294117647 1 1;1 0.0745098039215686 0.650980392156863],&apos;Title&apos;,&apos;%&lt;SignalLabel&gt;&apos;,&apos;LinePropertiesCache&apos;,{{}},&apos;UserDefinedChannelNames&apos;,{{}},&apos;NumLines&apos;,1,&apos;LineNames&apos;,{{&apos;Switch&apos;}},&apos;ShowContent&apos;,true,&apos;Placement&apos;,2)},&apos;DisplayPropertyDefaults&apos;,struct(&apos;YLabelReal&apos;,&apos;&apos;,&apos;LegendVisibility&apos;,&apos;Off&apos;,&apos;XGrid&apos;,true,&apos;YGrid&apos;,true,&apos;PlotMagPhase&apos;,false,&apos;AxesColor&apos;,[0 0 0],&apos;AxesTickColor&apos;,[0.686274509803922 0.686274509803922 0.686274509803922],&apos;ColorOrder&apos;,[0.0745098039215686 0.623529411764706 1;1 0.411764705882353 0.16078431372549;1 1 0.0666666666666667;0.717647058823529 0.274509803921569 1;0.392156862745098 0.831372549019608 0.0745098039215686;0.0588235294117647 1 1;1 0.0745098039215686 0.650980392156863]),&apos;DisplayLayoutDimensions&apos;,[2 1],&apos;DisplayContentCache&apos;,[]),extmgr.Configuration(&apos;Tools&apos;,&apos;Plot Navigation&apos;,true,&apos;PreviousAutoscale&apos;,&apos;XY&apos;,&apos;OnceAtStop&apos;,false),extmgr.Configuration(&apos;Tools&apos;,&apos;Measurements&apos;,true,&apos;Version&apos;,&apos;2018a&apos;)),&apos;Version&apos;,&apos;2024b&apos;,&apos;Position&apos;,[1 41 1366 651])</P>
    <P Name="NumInputPorts">2</P>
    <P Name="Floating">off</P>
  </Block>
  <Block BlockType="SubSystem" Name="Subsystem1" SID="2296">
    <PortCounts in="1" out="2"/>
    <P Name="Position">[180, 65, 280, 140]</P>
    <P Name="ZOrder">3784</P>
    <P Name="ContentPreviewEnabled">on</P>
    <System Ref="system_2296"/>
  </Block>
  <Block BlockType="Switch" Name="Switch" SID="2308">
    <P Name="Position">[440, 335, 490, 375]</P>
    <P Name="ZOrder">81</P>
    <P Name="ShowName">off</P>
    <P Name="Criteria">u2 &gt; Threshold</P>
    <P Name="Threshold">200</P>
    <P Name="InputSameDT">off</P>
    <P Name="SaturateOnIntegerOverflow">off</P>
  </Block>
  <Block BlockType="Switch" Name="Switch1" SID="2309">
    <P Name="Position">[430, 210, 480, 250]</P>
    <P Name="ZOrder">82</P>
    <P Name="ShowName">off</P>
    <P Name="Criteria">u2 &gt; Threshold</P>
    <P Name="Threshold">200</P>
    <P Name="InputSameDT">off</P>
    <P Name="SaturateOnIntegerOverflow">off</P>
  </Block>
  <Block BlockType="Constant" Name="Vref1" SID="2310">
    <P Name="Position">[370, 375, 400, 405]</P>
    <P Name="ZOrder">80</P>
    <P Name="ShowName">off</P>
    <P Name="Value">0</P>
  </Block>
  <Block BlockType="Constant" Name="Vref2" SID="2311">
    <P Name="Position">[345, 190, 375, 220]</P>
    <P Name="ZOrder">83</P>
    <P Name="ShowName">off</P>
    <P Name="Value">0</P>
  </Block>
  <Block BlockType="Constant" Name="Vref3" SID="2312">
    <P Name="Position">[-310, 305, -280, 335]</P>
    <P Name="ZOrder">17888</P>
    <P Name="ShowName">off</P>
    <P Name="Value">8000</P>
  </Block>
  <Block BlockType="Outport" Name="buck" SID="2313">
    <P Name="Position">[655, 348, 685, 362]</P>
    <P Name="ZOrder">87</P>
    <P Name="VectorParamsAs1DForOutWhenUnconnected">off</P>
  </Block>
  <Block BlockType="Outport" Name="boost" SID="2314">
    <P Name="Position">[665, 200, 680, 230]</P>
    <P Name="ZOrder">88</P>
    <P Name="NameLocation">top</P>
    <P Name="Port">2</P>
    <P Name="VectorParamsAs1DForOutWhenUnconnected">off</P>
  </Block>
  <Line>
    <P Name="ZOrder">1</P>
    <P Name="Src">2308#out:1</P>
    <P Name="Points">[70, 0; 0, -30; 22, 0]</P>
    <Branch>
      <P Name="ZOrder">2</P>
      <P Name="Points">[0, -35]</P>
      <P Name="Dst">2295#in:2</P>
    </Branch>
    <Branch>
      <P Name="ZOrder">3</P>
      <P Name="Points">[0, 30]</P>
      <P Name="Dst">2313#in:1</P>
    </Branch>
  </Line>
  <Line>
    <P Name="ZOrder">4</P>
    <P Name="Src">2289#out:1</P>
    <P Name="Points">[18, 0; 0, -15]</P>
    <P Name="Dst">2309#in:3</P>
  </Line>
  <Line>
    <P Name="ZOrder">5</P>
    <P Name="Src">2309#out:1</P>
    <P Name="Points">[66, 0]</P>
    <Branch>
      <P Name="ZOrder">6</P>
      <P Name="Points">[0, 45]</P>
      <P Name="Dst">2295#in:1</P>
    </Branch>
    <Branch>
      <P Name="ZOrder">7</P>
      <P Name="Points">[0, -15]</P>
      <P Name="Dst">2314#in:1</P>
    </Branch>
  </Line>
  <Line>
    <P Name="ZOrder">8</P>
    <P Name="Src">2311#out:1</P>
    <P Name="Points">[23, 0; 0, 10]</P>
    <P Name="Dst">2309#in:1</P>
  </Line>
  <Line>
    <P Name="ZOrder">9</P>
    <P Name="Src">2310#out:1</P>
    <P Name="Points">[15, 0; 0, -20]</P>
    <P Name="Dst">2308#in:3</P>
  </Line>
  <Line>
    <P Name="ZOrder">10</P>
    <P Name="Src">2290#out:1</P>
    <P Name="Points">[2, 0; 0, 20]</P>
    <P Name="Dst">2308#in:1</P>
  </Line>
  <Line>
    <P Name="ZOrder">11</P>
    <P Name="Src">2294#out:1</P>
    <P Name="Points">[129, 0]</P>
    <Branch>
      <P Name="ZOrder">12</P>
      <P Name="Points">[0, 40]</P>
      <P Name="Dst">2308#in:2</P>
    </Branch>
    <Branch>
      <P Name="ZOrder">13</P>
      <P Name="Points">[0, -85]</P>
      <P Name="Dst">2309#in:2</P>
    </Branch>
  </Line>
  <Line>
    <P Name="ZOrder">14</P>
    <P Name="Src">2296#out:1</P>
    <P Name="Points">[55, 0; 0, -45]</P>
    <P Name="Dst">2292#in:1</P>
  </Line>
  <Line>
    <P Name="ZOrder">15</P>
    <P Name="Src">2296#out:2</P>
    <P Name="Points">[55, 0; 0, 5]</P>
    <P Name="Dst">2293#in:1</P>
  </Line>
  <Line>
    <P Name="ZOrder">16</P>
    <P Name="Src">2312#out:1</P>
    <P Name="Points">[170, 0; 0, -45; 43, 0]</P>
    <Branch>
      <P Name="ZOrder">17</P>
      <P Name="Points">[0, -150]</P>
      <P Name="Dst">2288#in:1</P>
    </Branch>
    <Branch>
      <P Name="ZOrder">18</P>
      <P Name="Points">[0, 45]</P>
      <P Name="Dst">2294#in:2</P>
    </Branch>
  </Line>
  <Line>
    <P Name="ZOrder">19</P>
    <P Name="Src">2291#out:1</P>
    <P Name="Points">[182, 0]</P>
    <Branch>
      <P Name="ZOrder">20</P>
      <P Name="Points">[0, -90]</P>
      <P Name="Dst">2288#in:2</P>
    </Branch>
    <Branch>
      <P Name="ZOrder">21</P>
      <P Name="Points">[0, 70]</P>
      <P Name="Dst">2294#in:1</P>
    </Branch>
  </Line>
  <Line>
    <P Name="ZOrder">22</P>
    <P Name="Src">2288#out:1</P>
    <P Name="Points">[55, 0; 0, -30]</P>
    <P Name="Dst">2296#in:1</P>
  </Line>
</System>
