# Supplementary material for: Artificial neural network based hierarchical intelligent control framework for a residential microgrid
Source: Sci Rep. 2025 Nov 23;15:45174. doi: 10.1038/s41598-025-29034-x (PMC12749602; doi:10.1038/s41598-025-29034-x)
Supplement: Supplementary file 1 — Supplementary Material 1 [file 41598_2025_29034_MOESM1_ESM.slx › simulink/systems/system_2296.xml]

<?xml version="1.0" encoding="utf-8"?>
<System>
  <P Name="Location">[0, 25, 1440, 829]</P>
  <Block BlockType="Inport" Name="PWM" SID="2297">
    <P Name="Position">[-115, -2, -85, 12]</P>
    <P Name="ZOrder">3783</P>
  </Block>
  <Block BlockType="Sum" Name="Add1" SID="2298">
    <PortCounts in="2" out="1"/>
    <P Name="Position">[80, 111, 105, 144]</P>
    <P Name="ZOrder">3790</P>
    <P Name="IconShape">rectangular</P>
    <P Name="Inputs">+-</P>
  </Block>
  <Block BlockType="Constant" Name="Constant" SID="2299">
    <P Name="Position">[-65, 105, -35, 135]</P>
    <P Name="ZOrder">3791</P>
  </Block>
  <Block BlockType="RelationalOperator" Name="Relational Operator1" SID="2300">
    <PortCounts in="2" out="1"/>
    <P Name="Position">[245, -3, 275, 28]</P>
    <P Name="ZOrder">49</P>
    <P Name="ShowName">off</P>
    <P Name="Operator">&gt;</P>
    <P Name="InputSameDT">off</P>
    <P Name="OutDataTypeStr">boolean</P>
  </Block>
  <Block BlockType="RelationalOperator" Name="Relational Operator3" SID="2301">
    <PortCounts in="2" out="1"/>
    <P Name="Position">[270, 197, 300, 228]</P>
    <P Name="ZOrder">3724</P>
    <P Name="ShowName">off</P>
    <P Name="Operator">&gt;</P>
    <P Name="InputSameDT">off</P>
    <P Name="OutDataTypeStr">boolean</P>
  </Block>
  <Block BlockType="Reference" Name="Repeating Sequence1" SID="2302">
    <PortCounts out="1"/>
    <P Name="Position">[140, 45, 170, 75]</P>
    <P Name="ZOrder">48</P>
    <P Name="ShowName">off</P>
    <P Name="LibraryVersion">6.0</P>
    <P Name="SourceBlock">simulink/Sources/Repeating
Sequence</P>
    <P Name="SourceType">Repeating table</P>
    <InstanceData>
      <P Name="RTWMemSecFuncInitTerm">Inherit from model</P>
      <P Name="RTWMemSecFuncExecute">Inherit from model</P>
      <P Name="RTWMemSecDataConstants">Inherit from model</P>
      <P Name="RTWMemSecDataInternal">Inherit from model</P>
      <P Name="RTWMemSecDataParameters">Inherit from model</P>
      <P Name="ContentPreviewEnabled">off</P>
      <P Name="rep_seq_t">[0 1/2500]</P>
      <P Name="rep_seq_y">[0 1]</P>
    </InstanceData>
  </Block>
  <Block BlockType="Reference" Name="Repeating Sequence2" SID="2303">
    <PortCounts out="1"/>
    <P Name="Position">[105, 205, 135, 235]</P>
    <P Name="ZOrder">3723</P>
    <P Name="ShowName">off</P>
    <P Name="LibraryVersion">6.0</P>
    <P Name="SourceBlock">simulink/Sources/Repeating
Sequence</P>
    <P Name="SourceType">Repeating table</P>
    <InstanceData>
      <P Name="RTWMemSecFuncInitTerm">Inherit from model</P>
      <P Name="RTWMemSecFuncExecute">Inherit from model</P>
      <P Name="RTWMemSecDataConstants">Inherit from model</P>
      <P Name="RTWMemSecDataInternal">Inherit from model</P>
      <P Name="RTWMemSecDataParameters">Inherit from model</P>
      <P Name="ContentPreviewEnabled">off</P>
      <P Name="rep_seq_t">[0 1/2500]</P>
      <P Name="rep_seq_y">[0 1]</P>
    </InstanceData>
  </Block>
  <Block BlockType="Saturate" Name="Saturation1" SID="2304">
    <P Name="Position">[140, -15, 170, 15]</P>
    <P Name="ZOrder">63</P>
    <P Name="ShowName">off</P>
    <P Name="UpperLimit">0.9</P>
    <P Name="LowerLimit">0</P>
  </Block>
  <Block BlockType="Saturate" Name="Saturation2" SID="2305">
    <P Name="Position">[185, 145, 215, 175]</P>
    <P Name="ZOrder">3725</P>
    <P Name="ShowName">off</P>
    <P Name="UpperLimit">0.9</P>
    <P Name="LowerLimit">0</P>
  </Block>
  <Block BlockType="Outport" Name="Boost" SID="2306">
    <P Name="Position">[375, 8, 405, 22]</P>
    <P Name="ZOrder">3786</P>
    <P Name="VectorParamsAs1DForOutWhenUnconnected">off</P>
  </Block>
  <Block BlockType="Outport" Name="Buck" SID="2307">
    <P Name="Position">[375, 208, 405, 222]</P>
    <P Name="ZOrder">3787</P>
    <P Name="Port">2</P>
    <P Name="VectorParamsAs1DForOutWhenUnconnected">off</P>
  </Block>
  <Line>
    <P Name="ZOrder">1</P>
    <P Name="Src">2303#out:1</P>
    <P Name="Dst">2301#in:2</P>
  </Line>
  <Line>
    <P Name="ZOrder">2</P>
    <P Name="Src">2304#out:1</P>
    <P Name="Points">[33, 0; 0, 5]</P>
    <P Name="Dst">2300#in:1</P>
  </Line>
  <Line>
    <P Name="ZOrder">3</P>
    <P Name="Src">2301#out:1</P>
    <P Name="Dst">2307#in:1</P>
  </Line>
  <Line>
    <P Name="ZOrder">4</P>
    <P Name="Src">2302#out:1</P>
    <P Name="Points">[14, 0; 0, -40]</P>
    <P Name="Dst">2300#in:2</P>
  </Line>
  <Line>
    <P Name="ZOrder">5</P>
    <P Name="Src">2300#out:1</P>
    <P Name="Dst">2306#in:1</P>
  </Line>
  <Line>
    <P Name="ZOrder">6</P>
    <P Name="Src">2305#out:1</P>
    <P Name="Points">[35, 0]</P>
    <P Name="Dst">2301#in:1</P>
  </Line>
  <Line>
    <P Name="ZOrder">7</P>
    <P Name="Src">2297#out:1</P>
    <P Name="Points">[123, 0]</P>
    <Branch>
      <P Name="ZOrder">8</P>
      <P Name="Points">[0, 130]</P>
      <P Name="Dst">2298#in:2</P>
    </Branch>
    <Branch>
      <P Name="ZOrder">9</P>
      <P Name="Points">[0, -5]</P>
      <P Name="Dst">2304#in:1</P>
    </Branch>
  </Line>
  <Line>
    <P Name="ZOrder">10</P>
    <P Name="Src">2299#out:1</P>
    <P Name="Dst">2298#in:1</P>
  </Line>
  <Line>
    <P Name="ZOrder">11</P>
    <P Name="Src">2298#out:1</P>
    <P Name="Points">[35, 0; 0, 30]</P>
    <P Name="Dst">2305#in:1</P>
  </Line>
</System>
