# Supplementary material for: Artificial neural network based hierarchical intelligent control framework for a residential microgrid
Source: Sci Rep. 2025 Nov 23;15:45174. doi: 10.1038/s41598-025-29034-x (PMC12749602; doi:10.1038/s41598-025-29034-x)
Supplement: Supplementary file 1 — Supplementary Material 1 [file 41598_2025_29034_MOESM1_ESM.slx › simulink/systems/system_2325.xml]

<?xml version="1.0" encoding="utf-8"?>
<System>
  <P Name="Location">[-1, -7, 1537, 913]</P>
  <Block BlockType="Inport" Name="Buck" SID="2326">
    <P Name="Position">[225, -42, 255, -28]</P>
    <P Name="ZOrder">3664</P>
  </Block>
  <Block BlockType="Inport" Name="Boost" SID="2327">
    <P Name="Position">[340, 108, 370, 122]</P>
    <P Name="ZOrder">3665</P>
    <P Name="Port">2</P>
  </Block>
  <Block BlockType="Reference" Name="1200 uF1" SID="2328">
    <PortCounts lconn="1" rconn="1"/>
    <P Name="Position">[181, 120, 209, 190]</P>
    <P Name="ZOrder">3626</P>
    <P Name="BlockRotation">270</P>
    <P Name="BlockMirror">on</P>
    <P Name="NameLocation">left</P>
    <P Name="LibraryVersion">10.0</P>
    <P Name="SourceBlock">spsSeriesRLCBranchLib/Series RLC Branch</P>
    <P Name="SourceType">Series RLC Branch</P>
    <InstanceData>
      <P Name="LConnTagsString">__new0</P>
      <P Name="RConnTagsString">__new0</P>
      <P Name="BranchType">RC</P>
      <P Name="Resistance">1e-3</P>
      <P Name="Inductance">20e-3</P>
      <P Name="SetiL0">off</P>
      <P Name="InitialCurrent">0</P>
      <P Name="Capacitance">0.0087</P>
      <P Name="Setx0">off</P>
      <P Name="InitialVoltage">0</P>
      <P Name="Measurements">None</P>
    </InstanceData>
  </Block>
  <Block BlockType="Reference" Name="Current Measurement1" SID="2329">
    <PortCounts out="1" lconn="1" rconn="1"/>
    <P Name="Position">[400, 43, 425, 67]</P>
    <P Name="ZOrder">3659</P>
    <P Name="ShowName">off</P>
    <P Name="LibraryVersion">7.0</P>
    <P Name="SourceBlock">spsCurrentMeasurementLib/Current Measurement</P>
    <P Name="SourceType">Current Measurement</P>
    <InstanceData>
      <P Name="RTWMemSecFuncInitTerm">Inherit from model</P>
      <P Name="RTWMemSecFuncExecute">Inherit from model</P>
      <P Name="RTWMemSecDataConstants">Inherit from model</P>
      <P Name="RTWMemSecDataInternal">Inherit from model</P>
      <P Name="RTWMemSecDataParameters">Inherit from model</P>
      <P Name="ContentPreviewEnabled">off</P>
      <P Name="PhasorSimulation">off</P>
      <P Name="OutputType">Complex</P>
      <P Name="PSBequivalent">0</P>
    </InstanceData>
  </Block>
  <Block BlockType="Reference" Name="Current Measurement5" SID="2330">
    <PortCounts out="1" lconn="1" rconn="1"/>
    <P Name="Position">[188, 80, 212, 105]</P>
    <P Name="ZOrder">3663</P>
    <P Name="BlockRotation">90</P>
    <P Name="NameLocation">left</P>
    <P Name="ShowName">off</P>
    <P Name="LibraryVersion">7.0</P>
    <P Name="SourceBlock">spsCurrentMeasurementLib/Current Measurement</P>
    <P Name="SourceType">Current Measurement</P>
    <InstanceData>
      <P Name="RTWMemSecFuncInitTerm">Inherit from model</P>
      <P Name="RTWMemSecFuncExecute">Inherit from model</P>
      <P Name="RTWMemSecDataConstants">Inherit from model</P>
      <P Name="RTWMemSecDataInternal">Inherit from model</P>
      <P Name="RTWMemSecDataParameters">Inherit from model</P>
      <P Name="ContentPreviewEnabled">off</P>
      <P Name="PhasorSimulation">off</P>
      <P Name="OutputType">Complex</P>
      <P Name="PSBequivalent">0</P>
    </InstanceData>
  </Block>
  <Block BlockType="Reference" Name="Diode1" SID="2331">
    <PortCounts in="1" lconn="1" rconn="1"/>
    <P Name="Position">[300, 23, 360, 67]</P>
    <P Name="ZOrder">3631</P>
    <P Name="NameLocation">top</P>
    <P Name="ShowName">off</P>
    <P Name="LibraryVersion">7.0</P>
    <P Name="SourceBlock">spsIGBTDiodeLib/IGBT//Diode</P>
    <P Name="SourceType">IGBT/Diode</P>
    <InstanceData>
      <P Name="RTWMemSecFuncInitTerm">Inherit from model</P>
      <P Name="RTWMemSecFuncExecute">Inherit from model</P>
      <P Name="RTWMemSecDataConstants">Inherit from model</P>
      <P Name="RTWMemSecDataInternal">Inherit from model</P>
      <P Name="RTWMemSecDataParameters">Inherit from model</P>
      <P Name="ContentPreviewEnabled">off</P>
      <P Name="Ron">1e-3</P>
      <P Name="Rs">1e5</P>
      <P Name="Cs">inf</P>
      <P Name="Measurements">off</P>
    </InstanceData>
  </Block>
  <Block BlockType="Reference" Name="Diode2" SID="2332">
    <PortCounts in="1" lconn="1" rconn="1"/>
    <P Name="Position">[433, 150, 477, 210]</P>
    <P Name="ZOrder">3627</P>
    <P Name="BlockRotation">270</P>
    <P Name="BlockMirror">on</P>
    <P Name="NameLocation">left</P>
    <P Name="ShowName">off</P>
    <P Name="LibraryVersion">7.0</P>
    <P Name="SourceBlock">spsIGBTDiodeLib/IGBT//Diode</P>
    <P Name="SourceType">IGBT/Diode</P>
    <InstanceData>
      <P Name="RTWMemSecFuncInitTerm">Inherit from model</P>
      <P Name="RTWMemSecFuncExecute">Inherit from model</P>
      <P Name="RTWMemSecDataConstants">Inherit from model</P>
      <P Name="RTWMemSecDataInternal">Inherit from model</P>
      <P Name="RTWMemSecDataParameters">Inherit from model</P>
      <P Name="ContentPreviewEnabled">off</P>
      <P Name="Ron">1e-3</P>
      <P Name="Rs">1e5</P>
      <P Name="Cs">inf</P>
      <P Name="Measurements">off</P>
    </InstanceData>
  </Block>
  <Block BlockType="Scope" Name="Scope5" SID="2333">
    <PortCounts in="2"/>
    <P Name="Position">[580, 180, 605, 235]</P>
    <P Name="ZOrder">3660</P>
    <P Name="ScopeSpecificationString">Simulink.scopes.TimeScopeBlockCfg(&apos;CurrentConfiguration&apos;, extmgr.ConfigurationSet(extmgr.Configuration(&apos;Core&apos;,&apos;General UI&apos;,true),extmgr.Configuration(&apos;Core&apos;,&apos;Source UI&apos;,true),extmgr.Configuration(&apos;Sources&apos;,&apos;WiredSimulink&apos;,true,&apos;DataLoggingVariableName&apos;,&apos;ScopeData3&apos;,&apos;DataLoggingSaveFormat&apos;,&apos;StructureWithTime&apos;,&apos;DataLoggingDecimation&apos;,&apos;1&apos;,&apos;DataLoggingDecimateData&apos;,true),extmgr.Configuration(&apos;Visuals&apos;,&apos;Time Domain&apos;,true,&apos;SerializedDisplays&apos;,{struct(&apos;MinYLimReal&apos;,&apos;-5019.61528&apos;,&apos;MaxYLimReal&apos;,&apos;3300.07153&apos;,&apos;YLabelReal&apos;,&apos;&apos;,&apos;MinYLimMag&apos;,&apos;  0.00000&apos;,&apos;MaxYLimMag&apos;,&apos;5019.61528&apos;,&apos;LegendVisibility&apos;,&apos;Off&apos;,&apos;XGrid&apos;,true,&apos;YGrid&apos;,true,&apos;PlotMagPhase&apos;,false,&apos;AxesColor&apos;,[0 0 0],&apos;AxesTickColor&apos;,[0.686274509803922 0.686274509803922 0.686274509803922],&apos;ColorOrder&apos;,[1 1 0.0666666666666667;0.0745098039215686 0.623529411764706 1;1 0.411764705882353 0.16078431372549;0.392156862745098 0.831372549019608 0.0745098039215686;0.717647058823529 0.274509803921569 1;0.0588235294117647 1 1;1 0.0745098039215686 0.650980392156863],&apos;Title&apos;,&apos;%&lt;SignalLabel&gt;&apos;,&apos;LinePropertiesCache&apos;,{{}},&apos;UserDefinedChannelNames&apos;,{{}},&apos;NumLines&apos;,1,&apos;LineNames&apos;,{{&apos;Current Measurement1&apos;}},&apos;ShowContent&apos;,true,&apos;Placement&apos;,1),struct(&apos;MinYLimReal&apos;,&apos;-3297.76016&apos;,&apos;MaxYLimReal&apos;,&apos;5031.69387&apos;,&apos;YLabelReal&apos;,&apos;&apos;,&apos;MinYLimMag&apos;,&apos;0.00000&apos;,&apos;MaxYLimMag&apos;,&apos;0.00247&apos;,&apos;LegendVisibility&apos;,&apos;Off&apos;,&apos;XGrid&apos;,true,&apos;YGrid&apos;,true,&apos;PlotMagPhase&apos;,false,&apos;AxesColor&apos;,[0 0 0],&apos;AxesTickColor&apos;,[0.686274509803922 0.686274509803922 0.686274509803922],&apos;ColorOrder&apos;,[1 1 0.0666666666666667;0.0745098039215686 0.623529411764706 1;1 0.411764705882353 0.16078431372549;0.392156862745098 0.831372549019608 0.0745098039215686;0.717647058823529 0.274509803921569 1;0.0588235294117647 1 1;1 0.0745098039215686 0.650980392156863],&apos;Title&apos;,&apos;%&lt;SignalLabel&gt;&apos;,&apos;LinePropertiesCache&apos;,{{}},&apos;UserDefinedChannelNames&apos;,{{}},&apos;NumLines&apos;,1,&apos;LineNames&apos;,{{&apos;Current Measurement5&apos;}},&apos;ShowContent&apos;,true,&apos;Placement&apos;,2)},&apos;DisplayPropertyDefaults&apos;,struct(&apos;YLabelReal&apos;,&apos;&apos;,&apos;LegendVisibility&apos;,&apos;Off&apos;,&apos;XGrid&apos;,true,&apos;YGrid&apos;,true,&apos;PlotMagPhase&apos;,false,&apos;AxesColor&apos;,[0 0 0],&apos;AxesTickColor&apos;,[0.686274509803922 0.686274509803922 0.686274509803922],&apos;ColorOrder&apos;,[1 1 0.0666666666666667;0.0745098039215686 0.623529411764706 1;1 0.411764705882353 0.16078431372549;0.392156862745098 0.831372549019608 0.0745098039215686;0.717647058823529 0.274509803921569 1;0.0588235294117647 1 1;1 0.0745098039215686 0.650980392156863],&apos;Title&apos;,&apos;%&lt;SignalLabel&gt;&apos;,&apos;LinePropertiesCache&apos;,{{}},&apos;UserDefinedChannelNames&apos;,{{}},&apos;NumLines&apos;,0,&apos;LineNames&apos;,{{[]}},&apos;ShowContent&apos;,true,&apos;Placement&apos;,1),&apos;TimeRangeSamples&apos;,&apos;3&apos;,&apos;TimeRangeFrames&apos;,&apos;3&apos;,&apos;DisplayLayoutDimensions&apos;,[2 1],&apos;DisplayContentCache&apos;,[]),extmgr.Configuration(&apos;Tools&apos;,&apos;Plot Navigation&apos;,true,&apos;OnceAtStop&apos;,false,&apos;PreviousAutoscale&apos;,&apos;XY&apos;),extmgr.Configuration(&apos;Tools&apos;,&apos;Measurements&apos;,true,&apos;Version&apos;,&apos;2018a&apos;)),&apos;Version&apos;,&apos;2024b&apos;,&apos;Location&apos;,[-173 190 1181 834])</P>
    <P Name="NumInputPorts">2</P>
    <P Name="Floating">off</P>
  </Block>
  <Block BlockType="Reference" Name="Two inductor inparallel&#xA;4.5 mH, 0.3 ohms1" SID="2334">
    <PortCounts lconn="1" rconn="1"/>
    <P Name="Position">[545, 41, 615, 69]</P>
    <P Name="ZOrder">3639</P>
    <P Name="LibraryVersion">10.0</P>
    <P Name="SourceBlock">spsSeriesRLCBranchLib/Series RLC Branch</P>
    <P Name="SourceType">Series RLC Branch</P>
    <InstanceData>
      <P Name="LConnTagsString">__new0</P>
      <P Name="RConnTagsString">__new0</P>
      <P Name="BranchType">L</P>
      <P Name="Resistance">0.003</P>
      <P Name="Inductance">1.8e-5</P>
      <P Name="SetiL0">off</P>
      <P Name="InitialCurrent">0</P>
      <P Name="Capacitance">1e-3</P>
      <P Name="Setx0">off</P>
      <P Name="InitialVoltage">0</P>
      <P Name="Measurements">None</P>
    </InstanceData>
  </Block>
  <Block BlockType="PMIOPort" Name="+ve" SID="2335">
    <P Name="Position">[30, 40, 45, 70]</P>
    <P Name="ZOrder">3669</P>
    <P Name="Side">Left</P>
  </Block>
  <Block BlockType="PMIOPort" Name="Conn+" SID="2336">
    <P Name="Position">[770, 48, 800, 62]</P>
    <P Name="ZOrder">3670</P>
    <P Name="BlockMirror">on</P>
    <P Name="Port">2</P>
    <P Name="Side">Right</P>
  </Block>
  <Block BlockType="PMIOPort" Name="- ve" SID="2337">
    <P Name="Position">[20, 208, 50, 222]</P>
    <P Name="ZOrder">3671</P>
    <P Name="NameLocation">top</P>
    <P Name="Port">3</P>
    <P Name="Side">Right</P>
  </Block>
  <Block BlockType="PMIOPort" Name="Conn-" SID="2338">
    <P Name="Position">[765, 273, 795, 287]</P>
    <P Name="ZOrder">3672</P>
    <P Name="BlockMirror">on</P>
    <P Name="Port">4</P>
    <P Name="Side">Right</P>
  </Block>
  <Line LineType="Connection">
    <P Name="ZOrder">1</P>
    <P Name="Src">2328#rconn:1</P>
    <P Name="Points">[0, 10]</P>
    <Branch ConnectType="DEST_SRC">
      <P Name="Dst">2337#rconn:1</P>
    </Branch>
    <Branch ConnectType="DEST_SRC">
      <P Name="Points">[45, 0; 0, 43; 225, 0]</P>
      <Branch ConnectType="DEST_DEST">
        <P Name="Src">2338#rconn:1</P>
        <P Name="Points">[-285, 0; 0, -22]</P>
      </Branch>
      <Branch ConnectType="DEST_SRC">
        <P Name="Points">[0, -33]</P>
        <P Name="Dst">2332#rconn:1</P>
      </Branch>
    </Branch>
  </Line>
  <Line>
    <P Name="ZOrder">6</P>
    <P Name="Src">2329#out:1</P>
    <P Name="Points">[63, 0; 0, 145]</P>
    <P Name="Dst">2333#in:1</P>
  </Line>
  <Line>
    <P Name="ZOrder">7</P>
    <P Name="Src">2330#out:1</P>
    <P Name="Points">[0, 5; 56, 0; 0, 118; 261, 0; 0, -13]</P>
    <P Name="Dst">2333#in:2</P>
  </Line>
  <Line LineType="Connection">
    <P Name="ZOrder">8</P>
    <P Name="Src">2334#rconn:1</P>
    <P Name="Dst">2336#rconn:1</P>
  </Line>
  <Line LineType="Connection">
    <P Name="ZOrder">9</P>
    <P Name="Src">2329#rconn:1</P>
    <P Name="Points">[25, 0; 0, -5; 5, 0]</P>
    <Branch ConnectType="DEST_DEST">
      <P Name="Src">2332#lconn:1</P>
      <P Name="Points">[0, -36; 5, 0; 0, -44]</P>
    </Branch>
    <Branch ConnectType="DEST_SRC">
      <P Name="Dst">2334#lconn:1</P>
    </Branch>
  </Line>
  <Line LineType="Connection">
    <P Name="ZOrder">12</P>
    <P Name="Src">2331#lconn:1</P>
    <P Name="Points">[-85, 0]</P>
    <Branch ConnectType="DEST_SRC">
      <P Name="Dst">2335#rconn:1</P>
    </Branch>
    <Branch ConnectType="DEST_DEST">
      <P Name="Src">2330#lconn:1</P>
      <P Name="Points">[0, -10]</P>
    </Branch>
  </Line>
  <Line>
    <P Name="ZOrder">15</P>
    <P Name="Src">2327#out:1</P>
    <P Name="Points">[70, 0]</P>
    <P Name="Dst">2332#in:1</P>
  </Line>
  <Line LineType="Connection">
    <P Name="ZOrder">16</P>
    <P Name="Src">2329#lconn:1</P>
    <P Name="Points">[-10, 0]</P>
    <P Name="Dst">2331#rconn:1</P>
  </Line>
  <Line LineType="Connection">
    <P Name="ZOrder">17</P>
    <P Name="Src">2330#rconn:1</P>
    <P Name="Dst">2328#lconn:1</P>
  </Line>
  <Line>
    <P Name="ZOrder">18</P>
    <P Name="Src">2326#out:1</P>
    <P Name="Points">[5, 0; 0, 70]</P>
    <P Name="Dst">2331#in:1</P>
  </Line>
</System>
