# Supplementary material for: Artificial neural network based hierarchical intelligent control framework for a residential microgrid
Source: Sci Rep. 2025 Nov 23;15:45174. doi: 10.1038/s41598-025-29034-x (PMC12749602; doi:10.1038/s41598-025-29034-x)
Supplement: Supplementary file 1 — Supplementary Material 1 [file 41598_2025_29034_MOESM1_ESM.slx › simulink/systems/system_2345.xml]

<?xml version="1.0" encoding="utf-8"?>
<System>
  <P Name="Location">[0, 28, 1440, 837]</P>
  <P Name="ZoomFactor">103</P>
  <Block BlockType="Reference" Name="B1" SID="2346">
    <PortCounts lconn="3" rconn="3"/>
    <P Name="Position">[455, 561, 460, 619]</P>
    <P Name="ZOrder">17991</P>
    <P Name="BackgroundColor">black</P>
    <P Name="LibraryVersion">7.0</P>
    <P Name="SourceBlock">spsThreePhaseVIMeasurementLib/Three-Phase
V-I Measurement</P>
    <P Name="SourceType">Three-Phase VI Measurement</P>
    <InstanceData>
      <P Name="RTWMemSecFuncInitTerm">Inherit from model</P>
      <P Name="RTWMemSecFuncExecute">Inherit from model</P>
      <P Name="RTWMemSecDataConstants">Inherit from model</P>
      <P Name="RTWMemSecDataInternal">Inherit from model</P>
      <P Name="RTWMemSecDataParameters">Inherit from model</P>
      <P Name="ContentPreviewEnabled">off</P>
      <P Name="VoltageMeasurement">phase-to-ground</P>
      <P Name="SetLabelV">on</P>
      <P Name="LabelV">Vabc_B1</P>
      <P Name="Vpu">off</P>
      <P Name="VpuLL">off</P>
      <P Name="CurrentMeasurement">yes</P>
      <P Name="SetLabelI">on</P>
      <P Name="LabelI">Iabc_B1</P>
      <P Name="Ipu">off</P>
      <P Name="Pbase">100e6</P>
      <P Name="Vbase">500e3</P>
      <P Name="OutputType">Magnitude</P>
      <P Name="PhasorSimulation">off</P>
      <P Name="PSBequivalent">0</P>
    </InstanceData>
  </Block>
  <Block BlockType="Reference" Name="B2" SID="2347">
    <PortCounts lconn="3" rconn="3"/>
    <P Name="Position">[235, 675, 240, 735]</P>
    <P Name="ZOrder">18018</P>
    <P Name="BackgroundColor">black</P>
    <P Name="LibraryVersion">7.0</P>
    <P Name="SourceBlock">spsThreePhaseVIMeasurementLib/Three-Phase
V-I Measurement</P>
    <P Name="SourceType">Three-Phase VI Measurement</P>
    <InstanceData>
      <P Name="RTWMemSecFuncInitTerm">Inherit from model</P>
      <P Name="RTWMemSecFuncExecute">Inherit from model</P>
      <P Name="RTWMemSecDataConstants">Inherit from model</P>
      <P Name="RTWMemSecDataInternal">Inherit from model</P>
      <P Name="RTWMemSecDataParameters">Inherit from model</P>
      <P Name="ContentPreviewEnabled">off</P>
      <P Name="VoltageMeasurement">phase-to-ground</P>
      <P Name="SetLabelV">on</P>
      <P Name="LabelV">Vabc1</P>
      <P Name="Vpu">off</P>
      <P Name="VpuLL">off</P>
      <P Name="CurrentMeasurement">yes</P>
      <P Name="SetLabelI">on</P>
      <P Name="LabelI">Iabc1</P>
      <P Name="Ipu">off</P>
      <P Name="Pbase">100e6</P>
      <P Name="Vbase">500e3</P>
      <P Name="OutputType">Magnitude</P>
      <P Name="PhasorSimulation">off</P>
      <P Name="PSBequivalent">0</P>
    </InstanceData>
  </Block>
  <Block BlockType="Constant" Name="Constant1" SID="2348">
    <P Name="Position">[395, 640, 425, 670]</P>
    <P Name="ZOrder">20499</P>
  </Block>
  <Block BlockType="Reference" Name="Disel generator " SID="2349">
    <PortCounts lconn="1" rconn="3"/>
    <P Name="Position">[305, 535, 380, 605]</P>
    <P Name="ZOrder">17980</P>
    <P Name="LibraryVersion">7.0</P>
    <P Name="SourceBlock">spsThreePhaseProgrammableVoltageSourceLib/Three-Phase
Programmable
Voltage Source</P>
    <P Name="SourceType">Three-Phase Programmable Voltage Source</P>
    <InstanceData>
      <P Name="RTWMemSecFuncInitTerm">Inherit from model</P>
      <P Name="RTWMemSecFuncExecute">Inherit from model</P>
      <P Name="RTWMemSecDataConstants">Inherit from model</P>
      <P Name="RTWMemSecDataInternal">Inherit from model</P>
      <P Name="RTWMemSecDataParameters">Inherit from model</P>
      <P Name="ContentPreviewEnabled">off</P>
      <P Name="PositiveSequence">[1860 0 50]</P>
      <P Name="VariationEntity">None</P>
      <P Name="VariationType">Table of time-amplitude pairs</P>
      <P Name="VariationTypeAlt">Step</P>
      <P Name="VariationStep">-0.2</P>
      <P Name="VariationRate">10</P>
      <P Name="VariationMagnitude">0.3</P>
      <P Name="VariationFrequency">2</P>
      <P Name="VariationTiming">[0.05 0.05+5/60]</P>
      <P Name="VariationPhaseA">off</P>
      <P Name="Amplitudes">[1 0.7 1]</P>
      <P Name="TimeValues">[0 20 20.1]</P>
      <P Name="HarmonicGeneration">off</P>
      <P Name="HarmonicA">[1 -0.1 0 2]</P>
      <P Name="HarmonicB">[2 0.15 35 2]*0</P>
      <P Name="Timing">[0.1  2]</P>
      <P Name="BusType">PV</P>
      <P Name="Pref">3.5e6</P>
      <P Name="Qref">0</P>
      <P Name="Qmin">-inf</P>
      <P Name="Qmax">inf</P>
    </InstanceData>
  </Block>
  <Block BlockType="From" Name="From12" SID="2350">
    <P Name="Position">[675, 354, 735, 376]</P>
    <P Name="ZOrder">17995</P>
    <P Name="ShowName">off</P>
    <P Name="CloseFcn">tagdialog Close</P>
    <P Name="GotoTag">Iabc1</P>
    <P Name="TagVisibility">global</P>
    <PortProperties>
      <Port Type="out" Index="1">
        <P Name="PropagatedSignals">signal</P>
      </Port>
    </PortProperties>
  </Block>
  <Block BlockType="From" Name="From3" SID="2351">
    <P Name="Position">[675, 334, 735, 356]</P>
    <P Name="ZOrder">17994</P>
    <P Name="ShowName">off</P>
    <P Name="CloseFcn">tagdialog Close</P>
    <P Name="GotoTag">Vabc1</P>
    <P Name="TagVisibility">global</P>
    <PortProperties>
      <Port Type="out" Index="1">
        <P Name="PropagatedSignals">signal</P>
      </Port>
    </PortProperties>
  </Block>
  <Block BlockType="Gain" Name="Gain" SID="2352">
    <P Name="Position">[1035, 485, 1065, 515]</P>
    <P Name="ZOrder">18003</P>
    <P Name="Gain">-1000</P>
  </Block>
  <Block BlockType="Goto" Name="Goto" SID="2353">
    <P Name="Position">[1230, 533, 1300, 567]</P>
    <P Name="ZOrder">20500</P>
    <P Name="GotoTag">P_diesl</P>
    <P Name="TagVisibility">global</P>
  </Block>
  <Block BlockType="Reference" Name="Ground1" SID="2354">
    <PortCounts lconn="1"/>
    <P Name="Position">[244, 635, 256, 650]</P>
    <P Name="ZOrder">17979</P>
    <P Name="BlockRotation">270</P>
    <P Name="BlockMirror">on</P>
    <P Name="NameLocation">right</P>
    <P Name="ShowName">off</P>
    <P Name="AttributesFormatString">\n</P>
    <P Name="LibraryVersion">7.0</P>
    <P Name="SourceBlock">spsGroundLib/Ground</P>
    <P Name="SourceType">Ground</P>
    <InstanceData>
      <P Name="LConnTagsString">a</P>
    </InstanceData>
  </Block>
  <Block BlockType="Reference" Name="Mean" SID="2355">
    <PortCounts in="1" out="1"/>
    <P Name="Position">[1065, 615, 1115, 655]</P>
    <P Name="ZOrder">18809</P>
    <P Name="LibraryVersion">7.0</P>
    <P Name="FontName">Arial</P>
    <P Name="SourceBlock">spsMeanLib/Mean</P>
    <P Name="SourceType">Mean</P>
    <InstanceData>
      <P Name="RTWMemSecFuncInitTerm">Inherit from model</P>
      <P Name="RTWMemSecFuncExecute">Inherit from model</P>
      <P Name="RTWMemSecDataConstants">Inherit from model</P>
      <P Name="RTWMemSecDataInternal">Inherit from model</P>
      <P Name="RTWMemSecDataParameters">Inherit from model</P>
      <P Name="ContentPreviewEnabled">on</P>
      <P Name="Freq">50</P>
      <P Name="Vinit">0</P>
      <P Name="Ts">1e-5</P>
    </InstanceData>
  </Block>
  <Block BlockType="Reference" Name="Power&#xA;(Positive-Sequence)" SID="2356">
    <PortCounts in="2" out="2"/>
    <P Name="Position">[785, 335, 835, 375]</P>
    <P Name="ZOrder">18001</P>
    <P Name="LibraryVersion">7.0</P>
    <P Name="FontName">Arial</P>
    <P Name="SourceBlock">spsPowerPositiveSequenceLib/Power
(Positive-Sequence)</P>
    <P Name="SourceType">Power (Positive-Sequence)</P>
    <InstanceData>
      <P Name="RTWMemSecFuncInitTerm">Inherit from model</P>
      <P Name="RTWMemSecFuncExecute">Inherit from model</P>
      <P Name="RTWMemSecDataConstants">Inherit from model</P>
      <P Name="RTWMemSecDataInternal">Inherit from model</P>
      <P Name="RTWMemSecDataParameters">Inherit from model</P>
      <P Name="ContentPreviewEnabled">off</P>
      <P Name="Freq">60</P>
      <P Name="Vinit">[0, 0]</P>
      <P Name="Iinit">[0, 0]</P>
      <P Name="Ts">1e-5</P>
    </InstanceData>
  </Block>
  <Block BlockType="Reference" Name="Rectifier" SID="2357">
    <PortCounts lconn="3" rconn="2"/>
    <P Name="Position">[65, 603, 115, 677]</P>
    <P Name="ZOrder">17977</P>
    <P Name="BlockRotation">180</P>
    <P Name="DropShadow">on</P>
    <P Name="AttributesFormatString">\n</P>
    <P Name="LibraryVersion">7.0</P>
    <P Name="SourceBlock">spsUniversalBridgeLib/Universal Bridge</P>
    <P Name="SourceType">Universal Bridge</P>
    <InstanceData>
      <P Name="RTWMemSecFuncInitTerm">Inherit from model</P>
      <P Name="RTWMemSecFuncExecute">Inherit from model</P>
      <P Name="RTWMemSecDataConstants">Inherit from model</P>
      <P Name="RTWMemSecDataInternal">Inherit from model</P>
      <P Name="RTWMemSecDataParameters">Inherit from model</P>
      <P Name="ContentPreviewEnabled">off</P>
      <P Name="Arms">3</P>
      <P Name="SnubberResistance">100</P>
      <P Name="SnubberCapacitance">0.1e-6</P>
      <P Name="Device">Diodes</P>
      <P Name="Ron">1e-3</P>
      <P Name="Lon">0</P>
      <P Name="ForwardVoltages">[  0.8  0.8  ]</P>
      <P Name="ForwardVoltage">.8</P>
      <P Name="GTOparameters">[ 10e-6 , 20e-6 ]</P>
      <P Name="IGBTparameters">[ 1e-6 , 2e-6 ]</P>
      <P Name="Measurements">Device currents</P>
      <P Name="Measurements_2">None</P>
      <P Name="converterType">Rectifier</P>
    </InstanceData>
  </Block>
  <Block BlockType="Scope" Name="Scope1" SID="2358">
    <PortCounts in="1"/>
    <P Name="Position">[1185, 709, 1215, 741]</P>
    <P Name="ZOrder">18346</P>
    <P Name="ScopeSpecificationString">Simulink.scopes.TimeScopeBlockCfg(&apos;CurrentConfiguration&apos;, extmgr.ConfigurationSet(extmgr.Configuration(&apos;Core&apos;,&apos;General UI&apos;,true),extmgr.Configuration(&apos;Core&apos;,&apos;Source UI&apos;,true),extmgr.Configuration(&apos;Sources&apos;,&apos;WiredSimulink&apos;,true,&apos;DataLoggingVariableName&apos;,&apos;ScopeData1&apos;),extmgr.Configuration(&apos;Visuals&apos;,&apos;Time Domain&apos;,true,&apos;SerializedDisplays&apos;,{struct(&apos;MinYLimReal&apos;,&apos;-0.000001&apos;,&apos;MaxYLimReal&apos;,&apos;0.000012&apos;,&apos;YLabelReal&apos;,&apos;&apos;,&apos;MinYLimMag&apos;,&apos;0.000000&apos;,&apos;MaxYLimMag&apos;,&apos;0.000012&apos;,&apos;LegendVisibility&apos;,&apos;On&apos;,&apos;XGrid&apos;,true,&apos;YGrid&apos;,true,&apos;PlotMagPhase&apos;,false,&apos;AxesColor&apos;,[0 0 0],&apos;AxesTickColor&apos;,[0.686274509803922 0.686274509803922 0.686274509803922],&apos;ColorOrder&apos;,[1 1 0.0666666666666667;0.0745098039215686 0.623529411764706 1;1 0.411764705882353 0.16078431372549;0.392156862745098 0.831372549019608 0.0745098039215686;0.717647058823529 0.274509803921569 1;0.0588235294117647 1 1;1 0.0745098039215686 0.650980392156863],&apos;Title&apos;,&apos;Diesel_Power&apos;,&apos;LinePropertiesCache&apos;,{{}},&apos;UserDefinedChannelNames&apos;,{{}},&apos;NumLines&apos;,1,&apos;LineNames&apos;,{{&apos;Mean&apos;}},&apos;ShowContent&apos;,true,&apos;Placement&apos;,1)},&apos;DisplayPropertyDefaults&apos;,struct(&apos;MinYLimReal&apos;,&apos;-0.000001&apos;,&apos;MaxYLimReal&apos;,&apos;0.000012&apos;,&apos;YLabelReal&apos;,&apos;&apos;,&apos;MinYLimMag&apos;,&apos;0.000000&apos;,&apos;MaxYLimMag&apos;,&apos;0.000012&apos;,&apos;LegendVisibility&apos;,&apos;On&apos;,&apos;XGrid&apos;,true,&apos;YGrid&apos;,true,&apos;PlotMagPhase&apos;,false,&apos;AxesColor&apos;,[0 0 0],&apos;AxesTickColor&apos;,[0.686274509803922 0.686274509803922 0.686274509803922],&apos;ColorOrder&apos;,[0.0745098039215686 0.623529411764706 1;1 0.411764705882353 0.16078431372549;1 1 0.0666666666666667;0.717647058823529 0.274509803921569 1;0.392156862745098 0.831372549019608 0.0745098039215686;0.0588235294117647 1 1;1 0.0745098039215686 0.650980392156863],&apos;Title&apos;,&apos;Diesel_Power&apos;)),extmgr.Configuration(&apos;Tools&apos;,&apos;Plot Navigation&apos;,true,&apos;PreviousAutoscale&apos;,&apos;XY&apos;,&apos;OnceAtStop&apos;,false),extmgr.Configuration(&apos;Tools&apos;,&apos;Measurements&apos;,true,&apos;Version&apos;,&apos;2023b&apos;)),&apos;Version&apos;,&apos;2024b&apos;,&apos;Position&apos;,[1 69 1366 651])</P>
    <P Name="NumInputPorts">1</P>
    <P Name="Floating">off</P>
  </Block>
  <Block BlockType="Scope" Name="Scope2" SID="2359">
    <PortCounts in="1"/>
    <P Name="Position">[1065, 394, 1095, 426]</P>
    <P Name="ZOrder">18002</P>
    <P Name="ScopeSpecificationString">Simulink.scopes.TimeScopeBlockCfg(&apos;CurrentConfiguration&apos;, extmgr.ConfigurationSet(extmgr.Configuration(&apos;Core&apos;,&apos;General UI&apos;,true),extmgr.Configuration(&apos;Core&apos;,&apos;Source UI&apos;,true),extmgr.Configuration(&apos;Sources&apos;,&apos;WiredSimulink&apos;,true,&apos;DataLoggingVariableName&apos;,&apos;ScopeData4&apos;),extmgr.Configuration(&apos;Visuals&apos;,&apos;Time Domain&apos;,true,&apos;SerializedDisplays&apos;,{struct(&apos;MinYLimReal&apos;,&apos;-16.34795&apos;,&apos;MaxYLimReal&apos;,&apos;147.13152&apos;,&apos;YLabelReal&apos;,&apos;&apos;,&apos;MinYLimMag&apos;,&apos;0.00000&apos;,&apos;MaxYLimMag&apos;,&apos;147.13152&apos;,&apos;LegendVisibility&apos;,&apos;off&apos;,&apos;XGrid&apos;,true,&apos;YGrid&apos;,true,&apos;PlotMagPhase&apos;,false,&apos;AxesColor&apos;,[0 0 0],&apos;AxesTickColor&apos;,[0.686274509803922 0.686274509803922 0.686274509803922],&apos;ColorOrder&apos;,[1 1 0.0666666666666667;0.0745098039215686 0.623529411764706 1;1 0.411764705882353 0.16078431372549;0.392156862745098 0.831372549019608 0.0745098039215686;0.717647058823529 0.274509803921569 1;0.0588235294117647 1 1;1 0.0745098039215686 0.650980392156863],&apos;Title&apos;,&apos;%&lt;SignalLabel&gt;&apos;,&apos;LinePropertiesCache&apos;,{{}},&apos;UserDefinedChannelNames&apos;,{{}},&apos;NumLines&apos;,1,&apos;LineNames&apos;,{{&apos;W2kW&apos;}},&apos;ShowContent&apos;,true,&apos;Placement&apos;,1)},&apos;DisplayPropertyDefaults&apos;,struct(&apos;MinYLimReal&apos;,&apos;-16.34795&apos;,&apos;MaxYLimReal&apos;,&apos;147.13152&apos;,&apos;YLabelReal&apos;,&apos;&apos;,&apos;MinYLimMag&apos;,&apos;0.00000&apos;,&apos;MaxYLimMag&apos;,&apos;147.13152&apos;,&apos;LegendVisibility&apos;,&apos;off&apos;,&apos;XGrid&apos;,true,&apos;YGrid&apos;,true,&apos;PlotMagPhase&apos;,false,&apos;AxesColor&apos;,[0 0 0],&apos;AxesTickColor&apos;,[0.686274509803922 0.686274509803922 0.686274509803922],&apos;ColorOrder&apos;,[0.0745098039215686 0.623529411764706 1;1 0.411764705882353 0.16078431372549;1 1 0.0666666666666667;0.717647058823529 0.274509803921569 1;0.392156862745098 0.831372549019608 0.0745098039215686;0.0588235294117647 1 1;1 0.0745098039215686 0.650980392156863])),extmgr.Configuration(&apos;Tools&apos;,&apos;Plot Navigation&apos;,true,&apos;PreviousAutoscale&apos;,&apos;XY&apos;,&apos;OnceAtStop&apos;,false),extmgr.Configuration(&apos;Tools&apos;,&apos;Measurements&apos;,true,&apos;Version&apos;,&apos;2018a&apos;)),&apos;Version&apos;,&apos;2024b&apos;,&apos;Position&apos;,[1 41 1354 651])</P>
    <P Name="NumInputPorts">1</P>
    <P Name="Floating">off</P>
  </Block>
  <Block BlockType="Scope" Name="Scope3" SID="2360">
    <PortCounts in="1"/>
    <P Name="Position">[810, 594, 840, 626]</P>
    <P Name="ZOrder">18343</P>
    <P Name="ScopeSpecificationString">Simulink.scopes.TimeScopeBlockCfg(&apos;CurrentConfiguration&apos;, extmgr.ConfigurationSet(extmgr.Configuration(&apos;Core&apos;,&apos;General UI&apos;,true),extmgr.Configuration(&apos;Core&apos;,&apos;Source UI&apos;,true),extmgr.Configuration(&apos;Sources&apos;,&apos;WiredSimulink&apos;,true,&apos;DataLoggingVariableName&apos;,&apos;ScopeData2&apos;),extmgr.Configuration(&apos;Visuals&apos;,&apos;Time Domain&apos;,true,&apos;SerializedDisplays&apos;,{struct(&apos;MinYLimReal&apos;,&apos;-424.27626&apos;,&apos;MaxYLimReal&apos;,&apos;424.27001&apos;,&apos;YLabelReal&apos;,&apos;&apos;,&apos;MinYLimMag&apos;,&apos; 0.00000&apos;,&apos;MaxYLimMag&apos;,&apos;424.27626&apos;,&apos;LegendVisibility&apos;,&apos;off&apos;,&apos;XGrid&apos;,true,&apos;YGrid&apos;,true,&apos;PlotMagPhase&apos;,false,&apos;AxesColor&apos;,[0 0 0],&apos;AxesTickColor&apos;,[0.686274509803922 0.686274509803922 0.686274509803922],&apos;ColorOrder&apos;,[1 1 0.0666666666666667;0.0745098039215686 0.623529411764706 1;1 0.411764705882353 0.16078431372549;0.392156862745098 0.831372549019608 0.0745098039215686;0.717647058823529 0.274509803921569 1;0.0588235294117647 1 1;1 0.0745098039215686 0.650980392156863],&apos;Title&apos;,&apos;%&lt;SignalLabel&gt;&apos;,&apos;LinePropertiesCache&apos;,{{}},&apos;UserDefinedChannelNames&apos;,{{}},&apos;NumLines&apos;,1,&apos;LineNames&apos;,{{&apos;Voltage Measurement&apos;}},&apos;ShowContent&apos;,true,&apos;Placement&apos;,1)},&apos;DisplayPropertyDefaults&apos;,struct(&apos;MinYLimReal&apos;,&apos;-424.27626&apos;,&apos;MaxYLimReal&apos;,&apos;424.27001&apos;,&apos;YLabelReal&apos;,&apos;&apos;,&apos;MinYLimMag&apos;,&apos; 0.00000&apos;,&apos;MaxYLimMag&apos;,&apos;424.27626&apos;,&apos;LegendVisibility&apos;,&apos;off&apos;,&apos;XGrid&apos;,true,&apos;YGrid&apos;,true,&apos;PlotMagPhase&apos;,false,&apos;AxesColor&apos;,[0 0 0],&apos;AxesTickColor&apos;,[0.686274509803922 0.686274509803922 0.686274509803922],&apos;ColorOrder&apos;,[0.0745098039215686 0.623529411764706 1;1 0.411764705882353 0.16078431372549;1 1 0.0666666666666667;0.717647058823529 0.274509803921569 1;0.392156862745098 0.831372549019608 0.0745098039215686;0.0588235294117647 1 1;1 0.0745098039215686 0.650980392156863])),extmgr.Configuration(&apos;Tools&apos;,&apos;Plot Navigation&apos;,true,&apos;PreviousAutoscale&apos;,&apos;XY&apos;,&apos;OnceAtStop&apos;,false),extmgr.Configuration(&apos;Tools&apos;,&apos;Measurements&apos;,true,&apos;Version&apos;,&apos;2018a&apos;)),&apos;Version&apos;,&apos;2024b&apos;,&apos;Position&apos;,[1 1 1273 691])</P>
    <P Name="NumInputPorts">1</P>
    <P Name="Floating">off</P>
  </Block>
  <Block BlockType="Terminator" Name="Terminator1" SID="2361">
    <P Name="Position">[880, 357, 895, 373]</P>
    <P Name="ZOrder">18000</P>
    <P Name="NameLocation">top</P>
    <P Name="ShowName">off</P>
  </Block>
  <Block BlockType="Reference" Name="Three-Phase Breaker" SID="2362">
    <PortCounts in="1" lconn="3" rconn="3"/>
    <P Name="Position">[560, 669, 615, 736]</P>
    <P Name="ZOrder">18017</P>
    <P Name="LibraryVersion">7.0</P>
    <P Name="SourceBlock">spsThreePhaseBreakerLib/Three-Phase Breaker</P>
    <P Name="SourceType">Three-Phase Breaker</P>
    <InstanceData>
      <P Name="RTWMemSecFuncInitTerm">Inherit from model</P>
      <P Name="RTWMemSecFuncExecute">Inherit from model</P>
      <P Name="RTWMemSecDataConstants">Inherit from model</P>
      <P Name="RTWMemSecDataInternal">Inherit from model</P>
      <P Name="RTWMemSecDataParameters">Inherit from model</P>
      <P Name="ContentPreviewEnabled">on</P>
      <P Name="InitialState">open</P>
      <P Name="SwitchA">on</P>
      <P Name="SwitchB">on</P>
      <P Name="SwitchC">on</P>
      <P Name="SwitchTimes">[1/60  5/60]</P>
      <P Name="External">on</P>
      <P Name="BreakerResistance">0.01</P>
      <P Name="SnubberResistance">1e6</P>
      <P Name="SnubberCapacitance">inf</P>
      <P Name="Measurements">None</P>
    </InstanceData>
  </Block>
  <Block BlockType="Reference" Name="Voltage Measurement" SID="2363">
    <PortCounts out="1" lconn="2"/>
    <P Name="Position">[730, 643, 755, 667]</P>
    <P Name="ZOrder">18342</P>
    <P Name="LibraryVersion">7.0</P>
    <P Name="UserDataPersistent">on</P>
    <P Name="SourceBlock">spsVoltageMeasurementLib/Voltage Measurement</P>
    <P Name="SourceType">Voltage Measurement</P>
    <InstanceData>
      <P Name="RTWMemSecFuncInitTerm">Inherit from model</P>
      <P Name="RTWMemSecFuncExecute">Inherit from model</P>
      <P Name="RTWMemSecDataConstants">Inherit from model</P>
      <P Name="RTWMemSecDataInternal">Inherit from model</P>
      <P Name="RTWMemSecDataParameters">Inherit from model</P>
      <P Name="ContentPreviewEnabled">on</P>
      <P Name="PhasorSimulation">off</P>
      <P Name="OutputType">Complex</P>
      <P Name="PSBequivalent">0</P>
    </InstanceData>
  </Block>
  <Block BlockType="Gain" Name="W2kW" SID="2364">
    <P Name="Position">[920, 330, 945, 360]</P>
    <P Name="ZOrder">17996</P>
    <P Name="Gain">1/1000</P>
  </Block>
  <Block BlockType="PMIOPort" Name="D-" SID="2365">
    <P Name="Position">[-35, 563, -5, 577]</P>
    <P Name="ZOrder">17984</P>
    <P Name="NameLocation">top</P>
    <P Name="Side">Right</P>
  </Block>
  <Block BlockType="PMIOPort" Name="D+" SID="2366">
    <P Name="Position">[-35, 663, -5, 677]</P>
    <P Name="ZOrder">17983</P>
    <P Name="Port">2</P>
    <P Name="Side">Right</P>
  </Block>
  <Block BlockType="Outport" Name="P_grid" SID="2367">
    <P Name="Position">[1120, 543, 1150, 557]</P>
    <P Name="ZOrder">17987</P>
    <P Name="VectorParamsAs1DForOutWhenUnconnected">off</P>
  </Block>
  <Line LineType="Connection">
    <P Name="ZOrder">1</P>
    <P Name="Src">2354#lconn:1</P>
    <P Name="Points">[0, -50]</P>
    <P Name="Dst">2349#lconn:1</P>
  </Line>
  <Line>
    <P Name="ZOrder">2</P>
    <P Name="Src">2364#out:1</P>
    <P Name="Points">[26, 0; 0, 65; 18, 0]</P>
    <Branch>
      <P Name="ZOrder">3</P>
      <P Name="Points">[0, 90]</P>
      <P Name="Dst">2352#in:1</P>
    </Branch>
    <Branch>
      <P Name="ZOrder">4</P>
      <P Name="Dst">2359#in:1</P>
    </Branch>
  </Line>
  <Line LineType="Connection">
    <P Name="ZOrder">5</P>
    <P Name="Src">2346#lconn:1</P>
    <P Name="Points">[-40, 0; 0, -25]</P>
    <P Name="Dst">2349#rconn:1</P>
  </Line>
  <Line LineType="Connection">
    <P Name="ZOrder">6</P>
    <P Name="Src">2346#lconn:2</P>
    <P Name="Points">[-41, 0; 0, -7; -4, 0]</P>
    <P Name="Dst">2349#rconn:2</P>
  </Line>
  <Line LineType="Connection">
    <P Name="ZOrder">7</P>
    <P Name="Src">2346#lconn:3</P>
    <P Name="Points">[-22, 0; 0, -15]</P>
    <P Name="Dst">2349#rconn:3</P>
  </Line>
  <Line>
    <P Name="ZOrder">8</P>
    <P Name="Src">2351#out:1</P>
    <P Name="Dst">2356#in:1</P>
  </Line>
  <Line>
    <P Name="ZOrder">9</P>
    <P Name="Src">2356#out:2</P>
    <P Name="Dst">2361#in:1</P>
  </Line>
  <Line>
    <P Name="ZOrder">10</P>
    <P Name="Src">2356#out:1</P>
    <P Name="Dst">2364#in:1</P>
  </Line>
  <Line>
    <P Name="ZOrder">11</P>
    <P Name="Src">2350#out:1</P>
    <P Name="Dst">2356#in:2</P>
  </Line>
  <Line>
    <P Name="ZOrder">12</P>
    <P Name="Src">2352#out:1</P>
    <P Name="Points">[0, 50]</P>
    <Branch>
      <P Name="ZOrder">13</P>
      <P Name="Points">[0, 1; -35, 0; 0, 84]</P>
      <P Name="Dst">2355#in:1</P>
    </Branch>
    <Branch>
      <P Name="ZOrder">14</P>
      <P Name="Dst">2367#in:1</P>
    </Branch>
  </Line>
  <Line LineType="Connection">
    <P Name="ZOrder">15</P>
    <P Name="Src">2357#rconn:2</P>
    <P Name="Points">[-41, 0; 0, -50]</P>
    <P Name="Dst">2365#rconn:1</P>
  </Line>
  <Line LineType="Connection">
    <P Name="ZOrder">16</P>
    <P Name="Src">2347#lconn:1</P>
    <P Name="Points">[-25, 0; 0, -70]</P>
    <P Name="Dst">2357#lconn:3</P>
  </Line>
  <Line LineType="Connection">
    <P Name="ZOrder">17</P>
    <P Name="Src">2357#lconn:2</P>
    <P Name="Points">[0, 65]</P>
    <P Name="Dst">2347#lconn:2</P>
  </Line>
  <Line LineType="Connection">
    <P Name="ZOrder">18</P>
    <P Name="Src">2347#lconn:3</P>
    <P Name="Points">[-85, 0; 0, -60]</P>
    <P Name="Dst">2357#lconn:1</P>
  </Line>
  <Line LineType="Connection">
    <P Name="ZOrder">19</P>
    <P Name="Src">2347#rconn:1</P>
    <P Name="Points">[0, 10]</P>
    <P Name="Dst">2362#lconn:1</P>
  </Line>
  <Line LineType="Connection">
    <P Name="ZOrder">20</P>
    <P Name="Src">2362#lconn:2</P>
    <P Name="Points">[-290, 0]</P>
    <P Name="Dst">2347#rconn:2</P>
  </Line>
  <Line LineType="Connection">
    <P Name="ZOrder">21</P>
    <P Name="Src">2347#rconn:3</P>
    <P Name="Dst">2362#lconn:3</P>
  </Line>
  <Line LineType="Connection">
    <P Name="ZOrder">22</P>
    <P Name="Src">2363#lconn:1</P>
    <P Name="Points">[-19, 0; 0, -5; -19, 0; 0, 60; -47, 0]</P>
    <Branch ConnectType="DEST_SRC">
      <P Name="Points">[-5, 0; 0, -115]</P>
      <P Name="Dst">2346#rconn:2</P>
    </Branch>
    <Branch ConnectType="DEST_SRC">
      <P Name="Dst">2362#rconn:2</P>
    </Branch>
  </Line>
  <Line LineType="Connection">
    <P Name="ZOrder">25</P>
    <P Name="Src">2363#lconn:2</P>
    <P Name="Points">[-63, 0]</P>
    <Branch ConnectType="DEST_SRC">
      <P Name="Points">[0, -50]</P>
      <P Name="Dst">2346#rconn:3</P>
    </Branch>
    <Branch ConnectType="DEST_SRC">
      <P Name="Points">[0, 65]</P>
      <P Name="Dst">2362#rconn:3</P>
    </Branch>
  </Line>
  <Line LineType="Connection">
    <P Name="ZOrder">28</P>
    <P Name="Src">2357#rconn:1</P>
    <P Name="Points">[-25, 0; 0, 15]</P>
    <P Name="Dst">2366#rconn:1</P>
  </Line>
  <Line>
    <P Name="ZOrder">29</P>
    <P Name="Src">2363#out:1</P>
    <P Name="Points">[23, 0; 0, -45]</P>
    <P Name="Dst">2360#in:1</P>
  </Line>
  <Line>
    <P Name="ZOrder">30</P>
    <P Name="Src">2355#out:1</P>
    <P Name="Points">[15, 0; 0, 24]</P>
    <Branch>
      <P Name="ZOrder">31</P>
      <P Name="Points">[55, 0; 0, -109]</P>
      <P Name="Dst">2353#in:1</P>
    </Branch>
    <Branch>
      <P Name="ZOrder">32</P>
      <P Name="Points">[0, 66]</P>
      <P Name="Dst">2358#in:1</P>
    </Branch>
  </Line>
  <Line LineType="Connection">
    <P Name="ZOrder">33</P>
    <P Name="Src">2362#rconn:1</P>
    <P Name="Points">[4, 0; 0, -115]</P>
    <P Name="Dst">2346#rconn:1</P>
  </Line>
  <Line>
    <P Name="ZOrder">34</P>
    <P Name="Src">2348#out:1</P>
    <P Name="Points">[63, 0; 0, 25]</P>
    <P Name="Dst">2362#in:1</P>
  </Line>
</System>
