# Supplementary material for: Artificial neural network based hierarchical intelligent control framework for a residential microgrid
Source: Sci Rep. 2025 Nov 23;15:45174. doi: 10.1038/s41598-025-29034-x (PMC12749602; doi:10.1038/s41598-025-29034-x)
Supplement: Supplementary file 1 — Supplementary Material 1 [file 41598_2025_29034_MOESM1_ESM.slx › simulink/systems/system_2377.xml]

<?xml version="1.0" encoding="utf-8"?>
<System>
  <P Name="Location">[-1, -7, 1537, 913]</P>
  <P Name="ZoomFactor">86</P>
  <Block BlockType="Inport" Name="Grid on/off" SID="2378">
    <P Name="Position">[-25, 423, 5, 437]</P>
    <P Name="ZOrder">20493</P>
    <PortProperties>
      <Port Type="out" Index="1">
        <P Name="PropagatedSignals">grid</P>
      </Port>
    </PortProperties>
  </Block>
  <Block BlockType="Constant" Name="0 Low/1high" SID="2379">
    <P Name="Position">[0, 500, 30, 530]</P>
    <P Name="ZOrder">20494</P>
  </Block>
  <Block BlockType="Reference" Name="GRID BUS" SID="2380">
    <PortCounts out="2" lconn="3" rconn="3"/>
    <P Name="Position">[465, 297, 515, 373]</P>
    <P Name="ZOrder">20471</P>
    <P Name="HideAutomaticName">off</P>
    <P Name="LibraryVersion">7.0</P>
    <P Name="FontWeight">bold</P>
    <P Name="SourceBlock">spsThreePhaseVIMeasurementLib/Three-Phase
V-I Measurement</P>
    <P Name="SourceType">Three-Phase VI Measurement</P>
    <InstanceData>
      <P Name="RTWMemSecFuncInitTerm">Inherit from model</P>
      <P Name="RTWMemSecFuncExecute">Inherit from model</P>
      <P Name="RTWMemSecDataConstants">Inherit from model</P>
      <P Name="RTWMemSecDataInternal">Inherit from model</P>
      <P Name="RTWMemSecDataParameters">Inherit from model</P>
      <P Name="ContentPreviewEnabled">on</P>
      <P Name="VoltageMeasurement">phase-to-ground</P>
      <P Name="SetLabelV">off</P>
      <P Name="LabelV">Vgrid</P>
      <P Name="Vpu">off</P>
      <P Name="VpuLL">off</P>
      <P Name="CurrentMeasurement">yes</P>
      <P Name="SetLabelI">off</P>
      <P Name="LabelI">Igrid</P>
      <P Name="Ipu">off</P>
      <P Name="Pbase">100e6</P>
      <P Name="Vbase">500e3</P>
      <P Name="OutputType">Complex</P>
      <P Name="PhasorSimulation">off</P>
      <P Name="PSBequivalent">0</P>
    </InstanceData>
    <PortProperties>
      <Port Type="out" Index="1">
        <P Name="PropagatedSignals">signal</P>
      </Port>
      <Port Type="out" Index="2">
        <P Name="PropagatedSignals">signal</P>
      </Port>
    </PortProperties>
  </Block>
  <Block BlockType="Goto" Name="Goto" SID="2381">
    <P Name="Position">[1380, -2, 1450, 32]</P>
    <P Name="ZOrder">20478</P>
    <P Name="GotoTag">P_AC</P>
    <P Name="TagVisibility">global</P>
  </Block>
  <Block BlockType="Goto" Name="Goto1" SID="2382">
    <P Name="Position">[1365, 467, 1430, 493]</P>
    <P Name="ZOrder">20482</P>
    <P Name="ShowName">off</P>
    <P Name="GotoTag">F</P>
    <P Name="TagVisibility">global</P>
  </Block>
  <Block BlockType="SubSystem" Name="Grid" SID="2383">
    <PortCounts in="1" lconn="3"/>
    <P Name="Position">[154, 535, 251, 665]</P>
    <P Name="ZOrder">20492</P>
    <P Name="BlockRotation">270</P>
    <P Name="BlockMirror">on</P>
    <P Name="NameLocation">left</P>
    <P Name="ContentPreviewEnabled">on</P>
    <System Ref="system_2383"/>
  </Block>
  <Block BlockType="SubSystem" Name="INVERTER " SID="2400">
    <PortCounts rconn="5"/>
    <P Name="Position">[-265, 290, -175, 350]</P>
    <P Name="ZOrder">18812</P>
    <P Name="ContentPreviewEnabled">on</P>
    <System Ref="system_2400"/>
  </Block>
  <Block BlockType="Reference" Name="Mean" SID="2410">
    <PortCounts in="1" out="1"/>
    <P Name="Position">[950, 115, 1000, 155]</P>
    <P Name="ZOrder">20491</P>
    <P Name="LibraryVersion">7.0</P>
    <P Name="FontName">Arial</P>
    <P Name="SourceBlock">spsMeanLib/Mean</P>
    <P Name="SourceType">Mean</P>
    <InstanceData>
      <P Name="RTWMemSecFuncInitTerm">Inherit from model</P>
      <P Name="RTWMemSecFuncExecute">Inherit from model</P>
      <P Name="RTWMemSecDataConstants">Inherit from model</P>
      <P Name="RTWMemSecDataInternal">Inherit from model</P>
      <P Name="RTWMemSecDataParameters">Inherit from model</P>
      <P Name="ContentPreviewEnabled">on</P>
      <P Name="Freq">50</P>
      <P Name="Vinit">0</P>
      <P Name="Ts">0</P>
    </InstanceData>
  </Block>
  <Block BlockType="Reference" Name="PLL&#xA;(3ph)" SID="2411">
    <PortCounts in="1" out="2"/>
    <P Name="Position">[1175, 355, 1225, 390]</P>
    <P Name="ZOrder">20475</P>
    <P Name="LibraryVersion">7.0</P>
    <P Name="FontName">Arial</P>
    <P Name="SourceBlock">spsPLL3phLib/PLL
(3ph)</P>
    <P Name="SourceType">PLL (3ph)</P>
    <InstanceData>
      <P Name="RTWMemSecFuncInitTerm">Inherit from model</P>
      <P Name="RTWMemSecFuncExecute">Inherit from model</P>
      <P Name="RTWMemSecDataConstants">Inherit from model</P>
      <P Name="RTWMemSecDataInternal">Inherit from model</P>
      <P Name="RTWMemSecDataParameters">Inherit from model</P>
      <P Name="ContentPreviewEnabled">on</P>
      <P Name="Fmin">45</P>
      <P Name="Par_Init">[0, 50]</P>
      <P Name="ParK">[180, 3200, 1]</P>
      <P Name="TcD">1e-4</P>
      <P Name="MaxRateChangeFreq">12</P>
      <P Name="FilterCutOffFreq">25</P>
      <P Name="Ts">0</P>
      <P Name="AGC">on</P>
    </InstanceData>
  </Block>
  <Block BlockType="Reference" Name="Power Measurement&#xA;(Three-Phase)" SID="2412">
    <PortCounts in="2" out="2"/>
    <P Name="Position">[755, 88, 835, 177]</P>
    <P Name="ZOrder">20477</P>
    <P Name="HideAutomaticName">off</P>
    <P Name="LibraryVersion">10.0</P>
    <P Name="SourceBlock">eePowerMeasurement/Power Measurement
(Three-Phase)</P>
    <P Name="SourceType">Power Measurement (Three-Phase)</P>
    <InstanceData>
      <P Name="RTWMemSecFuncInitTerm">Inherit from model</P>
      <P Name="RTWMemSecFuncExecute">Inherit from model</P>
      <P Name="RTWMemSecDataConstants">Inherit from model</P>
      <P Name="RTWMemSecDataInternal">Inherit from model</P>
      <P Name="RTWMemSecDataParameters">Inherit from model</P>
      <P Name="LabelModeActiveChoice">Continuous</P>
      <P Name="ContentPreviewEnabled">on</P>
      <P Name="F">50</P>
      <P Name="K">[0 1 2 3]</P>
      <P Name="Seq">Positive</P>
      <P Name="Ts">0</P>
    </InstanceData>
  </Block>
  <Block BlockType="Scope" Name="Scope" SID="2413">
    <PortCounts in="3"/>
    <P Name="Position">[1135, 128, 1205, 292]</P>
    <P Name="ZOrder">20469</P>
    <P Name="ScopeSpecificationString">Simulink.scopes.TimeScopeBlockCfg(&apos;CurrentConfiguration&apos;, extmgr.ConfigurationSet(extmgr.Configuration(&apos;Core&apos;,&apos;General UI&apos;,true),extmgr.Configuration(&apos;Core&apos;,&apos;Source UI&apos;,true),extmgr.Configuration(&apos;Sources&apos;,&apos;WiredSimulink&apos;,true,&apos;DataLoggingVariableName&apos;,&apos;ScopeData1&apos;),extmgr.Configuration(&apos;Visuals&apos;,&apos;Time Domain&apos;,true,&apos;SerializedDisplays&apos;,{struct(&apos;MinYLimReal&apos;,&apos;-4993.79132&apos;,&apos;MaxYLimReal&apos;,&apos;5152.43566&apos;,&apos;YLabelReal&apos;,&apos;&apos;,&apos;MinYLimMag&apos;,&apos;  0.00000&apos;,&apos;MaxYLimMag&apos;,&apos;5152.43566&apos;,&apos;LegendVisibility&apos;,&apos;Off&apos;,&apos;XGrid&apos;,true,&apos;YGrid&apos;,true,&apos;PlotMagPhase&apos;,false,&apos;AxesColor&apos;,[0 0 0],&apos;AxesTickColor&apos;,[0.686274509803922 0.686274509803922 0.686274509803922],&apos;ColorOrder&apos;,[1 1 0.0666666666666667;0.0745098039215686 0.623529411764706 1;1 0.411764705882353 0.16078431372549;0.392156862745098 0.831372549019608 0.0745098039215686;0.717647058823529 0.274509803921569 1;0.0588235294117647 1 1;1 0.0745098039215686 0.650980392156863],&apos;Title&apos;,&apos;%&lt;SignalLabel&gt;&apos;,&apos;LinePropertiesCache&apos;,{{}},&apos;UserDefinedChannelNames&apos;,{{}},&apos;NumLines&apos;,3,&apos;LineNames&apos;,{{&apos;GRID BUS/signal:1&apos;,&apos;GRID BUS/signal:2&apos;,&apos;GRID BUS/signal:3&apos;}},&apos;ShowContent&apos;,true,&apos;Placement&apos;,1),struct(&apos;MinYLimReal&apos;,&apos;-6796.07639&apos;,&apos;MaxYLimReal&apos;,&apos;7914.91414&apos;,&apos;YLabelReal&apos;,&apos;&apos;,&apos;MinYLimMag&apos;,&apos;0&apos;,&apos;MaxYLimMag&apos;,&apos;10&apos;,&apos;LegendVisibility&apos;,&apos;Off&apos;,&apos;XGrid&apos;,true,&apos;YGrid&apos;,true,&apos;PlotMagPhase&apos;,false,&apos;AxesColor&apos;,[0 0 0],&apos;AxesTickColor&apos;,[0.686274509803922 0.686274509803922 0.686274509803922],&apos;ColorOrder&apos;,[1 1 0.0666666666666667;0.0745098039215686 0.623529411764706 1;1 0.411764705882353 0.16078431372549;0.392156862745098 0.831372549019608 0.0745098039215686;0.717647058823529 0.274509803921569 1;0.0588235294117647 1 1;1 0.0745098039215686 0.650980392156863],&apos;Title&apos;,&apos;%&lt;SignalLabel&gt;&apos;,&apos;LinePropertiesCache&apos;,{{}},&apos;UserDefinedChannelNames&apos;,{{}},&apos;NumLines&apos;,3,&apos;LineNames&apos;,{{&apos;GRID BUS/signal:1&apos;,&apos;GRID BUS/signal:2&apos;,&apos;GRID BUS/signal:3&apos;}},&apos;ShowContent&apos;,true,&apos;Placement&apos;,2),struct(&apos;MinYLimReal&apos;,&apos;-1924148.35108&apos;,&apos;MaxYLimReal&apos;,&apos;16827768.15142&apos;,&apos;YLabelReal&apos;,&apos;&apos;,&apos;MinYLimMag&apos;,&apos;0&apos;,&apos;MaxYLimMag&apos;,&apos;10&apos;,&apos;LegendVisibility&apos;,&apos;Off&apos;,&apos;XGrid&apos;,true,&apos;YGrid&apos;,true,&apos;PlotMagPhase&apos;,false,&apos;AxesColor&apos;,[0 0 0],&apos;AxesTickColor&apos;,[0.686274509803922 0.686274509803922 0.686274509803922],&apos;ColorOrder&apos;,[1 1 0.0666666666666667;0.0745098039215686 0.623529411764706 1;1 0.411764705882353 0.16078431372549;0.392156862745098 0.831372549019608 0.0745098039215686;0.717647058823529 0.274509803921569 1;0.0588235294117647 1 1;1 0.0745098039215686 0.650980392156863],&apos;Title&apos;,&apos;%&lt;SignalLabel&gt;&apos;,&apos;LinePropertiesCache&apos;,{{}},&apos;UserDefinedChannelNames&apos;,{{}},&apos;NumLines&apos;,4,&apos;LineNames&apos;,{{&apos;Mean:1&apos;,&apos;Mean:2&apos;,&apos;Mean:3&apos;,&apos;Mean:4&apos;}},&apos;ShowContent&apos;,true,&apos;Placement&apos;,3)},&apos;DisplayPropertyDefaults&apos;,struct(&apos;YLabelReal&apos;,&apos;&apos;,&apos;AxesColor&apos;,[0 0 0],&apos;AxesTickColor&apos;,[0.686274509803922 0.686274509803922 0.686274509803922],&apos;ColorOrder&apos;,[0.0745098039215686 0.623529411764706 1;1 0.411764705882353 0.16078431372549;1 1 0.0666666666666667;0.717647058823529 0.274509803921569 1;0.392156862745098 0.831372549019608 0.0745098039215686;0.0588235294117647 1 1;1 0.0745098039215686 0.650980392156863]),&apos;DisplayLayoutDimensions&apos;,[3 1],&apos;DisplayContentCache&apos;,[]),extmgr.Configuration(&apos;Tools&apos;,&apos;Plot Navigation&apos;,true,&apos;OnceAtStop&apos;,false,&apos;PreviousAutoscale&apos;,&apos;XY&apos;),extmgr.Configuration(&apos;Tools&apos;,&apos;Measurements&apos;,true,&apos;Version&apos;,&apos;2023b&apos;)),&apos;Version&apos;,&apos;2024b&apos;,&apos;Position&apos;,[49 369 546 322])</P>
    <P Name="NumInputPorts">3</P>
    <P Name="Floating">off</P>
  </Block>
  <Block BlockType="Scope" Name="Scope5" SID="2414">
    <PortCounts in="1"/>
    <P Name="Position">[1335, 349, 1365, 381]</P>
    <P Name="ZOrder">20474</P>
    <P Name="ScopeSpecificationString">Simulink.scopes.TimeScopeBlockCfg(&apos;CurrentConfiguration&apos;, extmgr.ConfigurationSet(extmgr.Configuration(&apos;Core&apos;,&apos;General UI&apos;,true,&apos;FigureColor&apos;,[1 1 1]),extmgr.Configuration(&apos;Core&apos;,&apos;Source UI&apos;,true),extmgr.Configuration(&apos;Sources&apos;,&apos;WiredSimulink&apos;,true,&apos;DataLoggingVariableName&apos;,&apos;ScopeData1&apos;),extmgr.Configuration(&apos;Visuals&apos;,&apos;Time Domain&apos;,true,&apos;SerializedDisplays&apos;,{struct(&apos;MinYLimReal&apos;,&apos;49.96695&apos;,&apos;MaxYLimReal&apos;,&apos;50.16962&apos;,&apos;YLabelReal&apos;,&apos;&apos;,&apos;MinYLimMag&apos;,&apos;49.96695&apos;,&apos;MaxYLimMag&apos;,&apos;50.16962&apos;,&apos;LegendVisibility&apos;,&apos;off&apos;,&apos;XGrid&apos;,true,&apos;YGrid&apos;,true,&apos;PlotMagPhase&apos;,false,&apos;AxesColor&apos;,[1 1 1],&apos;AxesTickColor&apos;,[0.686274509803922 0.686274509803922 0.686274509803922],&apos;ColorOrder&apos;,[0 0.447058823529412 0.741176470588235;0.850980392156863 0.325490196078431 0.0980392156862745;0.929411764705882 0.694117647058824 0.125490196078431;0.494117647058824 0.184313725490196 0.556862745098039;0.466666666666667 0.674509803921569 0.188235294117647;0.301960784313725 0.745098039215686 0.933333333333333;0.635294117647059 0.0784313725490196 0.184313725490196],&apos;Title&apos;,&apos;%&lt;SignalLabel&gt;&apos;,&apos;LinePropertiesCache&apos;,{{struct(&apos;Color&apos;,[1 0 1],&apos;LineStyle&apos;,&apos;-&apos;,&apos;LineWidth&apos;,1.5,&apos;Marker&apos;,&apos;none&apos;,&apos;Visible&apos;,&apos;on&apos;)}},&apos;UserDefinedChannelNames&apos;,{{}},&apos;NumLines&apos;,1,&apos;LineNames&apos;,{{&apos;PLL (3ph)/1&apos;}},&apos;ShowContent&apos;,true,&apos;Placement&apos;,1)},&apos;DisplayPropertyDefaults&apos;,struct(&apos;MinYLimReal&apos;,&apos;49.96695&apos;,&apos;MaxYLimReal&apos;,&apos;50.16962&apos;,&apos;YLabelReal&apos;,&apos;&apos;,&apos;MinYLimMag&apos;,&apos;49.96695&apos;,&apos;MaxYLimMag&apos;,&apos;50.16962&apos;,&apos;LegendVisibility&apos;,&apos;off&apos;,&apos;XGrid&apos;,true,&apos;YGrid&apos;,true,&apos;PlotMagPhase&apos;,false,&apos;AxesColor&apos;,[1 1 1],&apos;AxesTickColor&apos;,[0.686274509803922 0.686274509803922 0.686274509803922],&apos;ColorOrder&apos;,[0.0745098039215686 0.623529411764706 1;1 0.411764705882353 0.16078431372549;1 1 0.0666666666666667;0.717647058823529 0.274509803921569 1;0.392156862745098 0.831372549019608 0.0745098039215686;0.0588235294117647 1 1;1 0.0745098039215686 0.650980392156863])),extmgr.Configuration(&apos;Tools&apos;,&apos;Plot Navigation&apos;,true,&apos;OnceAtStop&apos;,false,&apos;PreviousZoomMode&apos;,&apos;ZoomX&apos;,&apos;PreviousAutoscale&apos;,&apos;XY&apos;),extmgr.Configuration(&apos;Tools&apos;,&apos;Measurements&apos;,true,&apos;Version&apos;,&apos;2023b&apos;)),&apos;Version&apos;,&apos;2024b&apos;,&apos;Position&apos;,[796.940298507463 158.611940298507 559.522388059702 420.537313432836])</P>
    <P Name="NumInputPorts">1</P>
    <P Name="Floating">off</P>
  </Block>
  <Block BlockType="SubSystem" Name="Subsystem1" SID="2415">
    <PortCounts lconn="3"/>
    <P Name="Position">[950, 460, 1090, 570]</P>
    <P Name="ZOrder">19690</P>
    <P Name="ContentPreviewEnabled">on</P>
    <System Ref="system_2415"/>
  </Block>
  <Block BlockType="PMIOPort" Name="PV+" SID="2429">
    <P Name="Position">[65, 138, 95, 152]</P>
    <P Name="ZOrder">19691</P>
    <P Name="BlockMirror">on</P>
    <P Name="Side">Right</P>
  </Block>
  <Block BlockType="PMIOPort" Name="PV-" SID="2430">
    <P Name="Position">[65, 218, 95, 232]</P>
    <P Name="ZOrder">19692</P>
    <P Name="BlockMirror">on</P>
    <P Name="Port">2</P>
    <P Name="Side">Right</P>
  </Block>
  <Line LineType="Connection">
    <P Name="ZOrder">1</P>
    <P Name="Src">2400#rconn:2</P>
    <P Name="Points">[126, 0; 0, -85]</P>
    <P Name="Dst">2430#rconn:1</P>
  </Line>
  <Line LineType="Connection">
    <P Name="ZOrder">2</P>
    <P Name="Src">2400#rconn:1</P>
    <P Name="Points">[63, 0; 0, -155]</P>
    <P Name="Dst">2429#rconn:1</P>
  </Line>
  <Line LineType="Connection">
    <P Name="ZOrder">3</P>
    <P Name="Src">2383#lconn:1</P>
    <P Name="Points">[0, -210]</P>
    <Branch ConnectType="DEST_DEST">
      <P Name="Src">2380#lconn:1</P>
      <P Name="Points">[-260, 0]</P>
    </Branch>
    <Branch ConnectType="DEST_SRC">
      <P Name="Points">[-160, 0; 0, 10]</P>
      <P Name="Dst">2400#rconn:3</P>
    </Branch>
  </Line>
  <Line LineType="Connection">
    <P Name="ZOrder">6</P>
    <P Name="Points">[215, 335; -155, 0; 0, -5; -220, 0]</P>
    <P Name="Dst">2400#rconn:4</P>
    <Branch ConnectType="SRC_DEST">
      <P Name="Src">2380#lconn:2</P>
      <P Name="Points">[-235, 0]</P>
    </Branch>
    <Branch ConnectType="SRC_DEST">
      <P Name="Src">2383#lconn:2</P>
      <P Name="Points">[0, -185]</P>
    </Branch>
  </Line>
  <Line LineType="Connection">
    <P Name="ZOrder">9</P>
    <P Name="Points">[240, 360; -150, 0; 0, -20; -250, 0]</P>
    <P Name="Dst">2400#rconn:5</P>
    <Branch ConnectType="SRC_DEST">
      <P Name="Src">2380#lconn:3</P>
      <P Name="Points">[-210, 0]</P>
    </Branch>
    <Branch ConnectType="SRC_DEST">
      <P Name="Src">2383#lconn:3</P>
      <P Name="Points">[0, -160]</P>
    </Branch>
  </Line>
  <Line>
    <P Name="ZOrder">12</P>
    <P Name="Src">2380#out:2</P>
    <P Name="Points">[92, 0; 0, -110]</P>
    <Branch>
      <P Name="ZOrder">13</P>
      <P Name="Points">[0, -55]</P>
      <P Name="Dst">2412#in:2</P>
    </Branch>
    <Branch>
      <P Name="ZOrder">14</P>
      <P Name="Dst">2413#in:2</P>
    </Branch>
  </Line>
  <Line LineType="Connection">
    <P Name="ZOrder">15</P>
    <P Name="Src">2380#rconn:1</P>
    <P Name="Points">[394, 0; 0, 145]</P>
    <P Name="Dst">2415#lconn:1</P>
  </Line>
  <Line LineType="Connection">
    <P Name="ZOrder">16</P>
    <P Name="Src">2380#rconn:2</P>
    <P Name="Points">[373, 0; 0, 165]</P>
    <P Name="Dst">2415#lconn:2</P>
  </Line>
  <Line LineType="Connection">
    <P Name="ZOrder">17</P>
    <P Name="Src">2380#rconn:3</P>
    <P Name="Points">[351, 0; 0, 185]</P>
    <P Name="Dst">2415#lconn:3</P>
  </Line>
  <Line>
    <P Name="ZOrder">18</P>
    <P Name="Src">2411#out:1</P>
    <P Name="Points">[39, 0]</P>
    <Branch>
      <P Name="ZOrder">19</P>
      <P Name="Points">[0, 115]</P>
      <P Name="Dst">2382#in:1</P>
    </Branch>
    <Branch>
      <P Name="ZOrder">20</P>
      <P Name="Dst">2414#in:1</P>
    </Branch>
  </Line>
  <Line>
    <P Name="ZOrder">21</P>
    <P Name="Src">2410#out:1</P>
    <P Name="Points">[31, 0]</P>
    <Branch>
      <P Name="ZOrder">22</P>
      <P Name="Points">[0, 130]</P>
      <P Name="Dst">2413#in:3</P>
    </Branch>
    <Branch>
      <P Name="ZOrder">23</P>
      <P Name="Points">[11, 0; 0, -31; 198, 0; 0, -89]</P>
      <P Name="Dst">2381#in:1</P>
    </Branch>
  </Line>
  <Line>
    <P Name="ZOrder">24</P>
    <P Name="Src">2380#out:1</P>
    <P Name="Points">[44, 0; 0, -68]</P>
    <Branch>
      <P Name="ZOrder">25</P>
      <P Name="Points">[454, 0; 0, -82]</P>
      <P Name="Dst">2413#in:1</P>
    </Branch>
    <Branch>
      <P Name="ZOrder">26</P>
      <P Name="Points">[0, -127; 139, 0]</P>
      <Branch>
        <P Name="ZOrder">27</P>
        <P Name="Points">[0, 197; 457, 0]</P>
        <P Name="Dst">2411#in:1</P>
      </Branch>
      <Branch>
        <P Name="ZOrder">28</P>
        <P Name="Dst">2412#in:1</P>
      </Branch>
    </Branch>
  </Line>
  <Line>
    <P Name="ZOrder">29</P>
    <P Name="Src">2412#out:1</P>
    <P Name="Points">[53, 0; 0, 25]</P>
    <P Name="Dst">2410#in:1</P>
  </Line>
  <Line>
    <P Name="ZOrder">30</P>
    <P Name="Src">2378#out:1</P>
    <P Name="Points">[155, 0]</P>
    <P Name="Dst">2383#in:1</P>
  </Line>
</System>
