# Supplementary material for: Artificial neural network based hierarchical intelligent control framework for a residential microgrid
Source: Sci Rep. 2025 Nov 23;15:45174. doi: 10.1038/s41598-025-29034-x (PMC12749602; doi:10.1038/s41598-025-29034-x)
Supplement: Supplementary file 1 — Supplementary Material 1 [file 41598_2025_29034_MOESM1_ESM.slx › simulink/systems/system_2383.xml]

<?xml version="1.0" encoding="utf-8"?>
<System>
  <P Name="Location">[0, 28, 1440, 837]</P>
  <P Name="ZoomFactor">128</P>
  <Block BlockType="Inport" Name="Grid on/off" SID="2384">
    <P Name="Position">[530, -2, 560, 12]</P>
    <P Name="ZOrder">20484</P>
    <PortProperties>
      <Port Type="out" Index="1">
        <P Name="PropagatedSignals">grid</P>
      </Port>
    </PortProperties>
  </Block>
  <Block BlockType="Reference" Name="AC Grid System" SID="2385">
    <PortCounts lconn="1" rconn="3"/>
    <P Name="Position">[250, 20, 325, 90]</P>
    <P Name="ZOrder">19726</P>
    <P Name="LibraryVersion">7.0</P>
    <P Name="SourceBlock">spsThreePhaseProgrammableVoltageSourceLib/Three-Phase
Programmable
Voltage Source</P>
    <P Name="SourceType">Three-Phase Programmable Voltage Source</P>
    <InstanceData>
      <P Name="RTWMemSecFuncInitTerm">Inherit from model</P>
      <P Name="RTWMemSecFuncExecute">Inherit from model</P>
      <P Name="RTWMemSecDataConstants">Inherit from model</P>
      <P Name="RTWMemSecDataInternal">Inherit from model</P>
      <P Name="RTWMemSecDataParameters">Inherit from model</P>
      <P Name="ContentPreviewEnabled">off</P>
      <P Name="PositiveSequence">[7500 0 50]</P>
      <P Name="VariationEntity">None</P>
      <P Name="VariationType">Table of time-amplitude pairs</P>
      <P Name="VariationTypeAlt">Step</P>
      <P Name="VariationStep">-0.2</P>
      <P Name="VariationRate">10</P>
      <P Name="VariationMagnitude">0.3</P>
      <P Name="VariationFrequency">2</P>
      <P Name="VariationTiming">[0.05 0.05+5/60]</P>
      <P Name="VariationPhaseA">off</P>
      <P Name="Amplitudes">[1 0.7 1]</P>
      <P Name="TimeValues">[0 20 20.1]</P>
      <P Name="HarmonicGeneration">off</P>
      <P Name="HarmonicA">[1 -0.1 0 2]</P>
      <P Name="HarmonicB">[2 0.15 35 2]*0</P>
      <P Name="Timing">[0.1  2]</P>
      <P Name="BusType">swing</P>
      <P Name="Pref">0</P>
      <P Name="Qref">0</P>
      <P Name="Qmin">-inf</P>
      <P Name="Qmax">inf</P>
    </InstanceData>
  </Block>
  <Block BlockType="Reference" Name="B1" SID="2386">
    <PortCounts out="2" lconn="3" rconn="3"/>
    <P Name="Position">[400, 50, 405, 110]</P>
    <P Name="ZOrder">19727</P>
    <P Name="BackgroundColor">black</P>
    <P Name="LibraryVersion">7.0</P>
    <P Name="SourceBlock">spsThreePhaseVIMeasurementLib/Three-Phase
V-I Measurement</P>
    <P Name="SourceType">Three-Phase VI Measurement</P>
    <InstanceData>
      <P Name="RTWMemSecFuncInitTerm">Inherit from model</P>
      <P Name="RTWMemSecFuncExecute">Inherit from model</P>
      <P Name="RTWMemSecDataConstants">Inherit from model</P>
      <P Name="RTWMemSecDataInternal">Inherit from model</P>
      <P Name="RTWMemSecDataParameters">Inherit from model</P>
      <P Name="ContentPreviewEnabled">off</P>
      <P Name="VoltageMeasurement">phase-to-ground</P>
      <P Name="SetLabelV">off</P>
      <P Name="LabelV">Vabc_B1</P>
      <P Name="Vpu">off</P>
      <P Name="VpuLL">off</P>
      <P Name="CurrentMeasurement">yes</P>
      <P Name="SetLabelI">off</P>
      <P Name="LabelI">Iabc_B1</P>
      <P Name="Ipu">off</P>
      <P Name="Pbase">100e6</P>
      <P Name="Vbase">500e3</P>
      <P Name="OutputType">Magnitude</P>
      <P Name="PhasorSimulation">off</P>
      <P Name="PSBequivalent">0</P>
    </InstanceData>
    <PortProperties>
      <Port Type="out" Index="1">
        <P Name="PropagatedSignals">signal</P>
      </Port>
      <Port Type="out" Index="2">
        <P Name="PropagatedSignals">signal</P>
      </Port>
    </PortProperties>
  </Block>
  <Block BlockType="Reference" Name="B2" SID="2387">
    <PortCounts lconn="3" rconn="3"/>
    <P Name="Position">[805, 45, 810, 105]</P>
    <P Name="ZOrder">19736</P>
    <P Name="BlockRotation">180</P>
    <P Name="BackgroundColor">black</P>
    <P Name="NameLocation">top</P>
    <P Name="LibraryVersion">7.0</P>
    <P Name="SourceBlock">spsThreePhaseVIMeasurementLib/Three-Phase
V-I Measurement</P>
    <P Name="SourceType">Three-Phase VI Measurement</P>
    <InstanceData>
      <P Name="RTWMemSecFuncInitTerm">Inherit from model</P>
      <P Name="RTWMemSecFuncExecute">Inherit from model</P>
      <P Name="RTWMemSecDataConstants">Inherit from model</P>
      <P Name="RTWMemSecDataInternal">Inherit from model</P>
      <P Name="RTWMemSecDataParameters">Inherit from model</P>
      <P Name="ContentPreviewEnabled">off</P>
      <P Name="VoltageMeasurement">phase-to-ground</P>
      <P Name="SetLabelV">on</P>
      <P Name="LabelV">Vabc</P>
      <P Name="Vpu">off</P>
      <P Name="VpuLL">off</P>
      <P Name="CurrentMeasurement">yes</P>
      <P Name="SetLabelI">on</P>
      <P Name="LabelI">Iabc</P>
      <P Name="Ipu">off</P>
      <P Name="Pbase">100e6</P>
      <P Name="Vbase">500e3</P>
      <P Name="OutputType">Magnitude</P>
      <P Name="PhasorSimulation">off</P>
      <P Name="PSBequivalent">0</P>
    </InstanceData>
  </Block>
  <Block BlockType="Goto" Name="Goto1" SID="2388">
    <P Name="Position">[805, -127, 875, -93]</P>
    <P Name="ZOrder">20482</P>
    <P Name="GotoTag">P_GRID</P>
    <P Name="TagVisibility">global</P>
  </Block>
  <Block BlockType="Reference" Name="Ground1" SID="2389">
    <PortCounts lconn="1"/>
    <P Name="Position">[189, 120, 201, 135]</P>
    <P Name="ZOrder">19725</P>
    <P Name="BlockRotation">270</P>
    <P Name="BlockMirror">on</P>
    <P Name="NameLocation">right</P>
    <P Name="ShowName">off</P>
    <P Name="AttributesFormatString">\n</P>
    <P Name="LibraryVersion">7.0</P>
    <P Name="SourceBlock">spsGroundLib/Ground</P>
    <P Name="SourceType">Ground</P>
    <InstanceData>
      <P Name="LConnTagsString">a</P>
    </InstanceData>
  </Block>
  <Block BlockType="Reference" Name="Power Measurement&#xA;(Three-Phase)1" SID="2390">
    <PortCounts in="2" out="2"/>
    <P Name="Position">[570, -132, 650, -43]</P>
    <P Name="ZOrder">20483</P>
    <P Name="HideAutomaticName">off</P>
    <P Name="LibraryVersion">10.0</P>
    <P Name="SourceBlock">eePowerMeasurement/Power Measurement
(Three-Phase)</P>
    <P Name="SourceType">Power Measurement (Three-Phase)</P>
    <InstanceData>
      <P Name="RTWMemSecFuncInitTerm">Inherit from model</P>
      <P Name="RTWMemSecFuncExecute">Inherit from model</P>
      <P Name="RTWMemSecDataConstants">Inherit from model</P>
      <P Name="RTWMemSecDataInternal">Inherit from model</P>
      <P Name="RTWMemSecDataParameters">Inherit from model</P>
      <P Name="LabelModeActiveChoice">Continuous</P>
      <P Name="ContentPreviewEnabled">on</P>
      <P Name="F">50</P>
      <P Name="K">[0 1 2 3]</P>
      <P Name="Seq">Positive</P>
      <P Name="Ts">0</P>
    </InstanceData>
  </Block>
  <Block BlockType="Scope" Name="Scope" SID="2391">
    <PortCounts in="3"/>
    <P Name="Position">[720, -202, 750, -168]</P>
    <P Name="ZOrder">20470</P>
    <P Name="ScopeSpecificationString">Simulink.scopes.TimeScopeBlockCfg(&apos;CurrentConfiguration&apos;, extmgr.ConfigurationSet(extmgr.Configuration(&apos;Core&apos;,&apos;General UI&apos;,true),extmgr.Configuration(&apos;Core&apos;,&apos;Source UI&apos;,true),extmgr.Configuration(&apos;Sources&apos;,&apos;WiredSimulink&apos;,true,&apos;DataLoggingVariableName&apos;,&apos;ScopeData1&apos;),extmgr.Configuration(&apos;Visuals&apos;,&apos;Time Domain&apos;,true,&apos;SerializedDisplays&apos;,{struct(&apos;MinYLimReal&apos;,&apos;-7109.94214&apos;,&apos;MaxYLimReal&apos;,&apos;7201.68333&apos;,&apos;YLabelReal&apos;,&apos;&apos;,&apos;MinYLimMag&apos;,&apos;  0.00000&apos;,&apos;MaxYLimMag&apos;,&apos;7201.68333&apos;,&apos;LegendVisibility&apos;,&apos;Off&apos;,&apos;XGrid&apos;,true,&apos;YGrid&apos;,true,&apos;PlotMagPhase&apos;,false,&apos;AxesColor&apos;,[0 0 0],&apos;AxesTickColor&apos;,[0.686274509803922 0.686274509803922 0.686274509803922],&apos;ColorOrder&apos;,[1 1 0.0666666666666667;0.0745098039215686 0.623529411764706 1;1 0.411764705882353 0.16078431372549;0.392156862745098 0.831372549019608 0.0745098039215686;0.717647058823529 0.274509803921569 1;0.0588235294117647 1 1;1 0.0745098039215686 0.650980392156863],&apos;Title&apos;,&apos;%&lt;SignalLabel&gt;&apos;,&apos;LinePropertiesCache&apos;,{{}},&apos;UserDefinedChannelNames&apos;,{{}},&apos;NumLines&apos;,3,&apos;LineNames&apos;,{{&apos;B1/signal:1&apos;,&apos;B1/signal:2&apos;,&apos;B1/signal:3&apos;}},&apos;ShowContent&apos;,true,&apos;Placement&apos;,1),struct(&apos;MinYLimReal&apos;,&apos;-127715.72583&apos;,&apos;MaxYLimReal&apos;,&apos;138776.05804&apos;,&apos;YLabelReal&apos;,&apos;&apos;,&apos;MinYLimMag&apos;,&apos;0&apos;,&apos;MaxYLimMag&apos;,&apos;10&apos;,&apos;LegendVisibility&apos;,&apos;Off&apos;,&apos;XGrid&apos;,true,&apos;YGrid&apos;,true,&apos;PlotMagPhase&apos;,false,&apos;AxesColor&apos;,[0 0 0],&apos;AxesTickColor&apos;,[0.686274509803922 0.686274509803922 0.686274509803922],&apos;ColorOrder&apos;,[1 1 0.0666666666666667;0.0745098039215686 0.623529411764706 1;1 0.411764705882353 0.16078431372549;0.392156862745098 0.831372549019608 0.0745098039215686;0.717647058823529 0.274509803921569 1;0.0588235294117647 1 1;1 0.0745098039215686 0.650980392156863],&apos;Title&apos;,&apos;%&lt;SignalLabel&gt;&apos;,&apos;LinePropertiesCache&apos;,{{}},&apos;UserDefinedChannelNames&apos;,{{}},&apos;NumLines&apos;,3,&apos;LineNames&apos;,{{&apos;B1/signal:1&apos;,&apos;B1/signal:2&apos;,&apos;B1/signal:3&apos;}},&apos;ShowContent&apos;,true,&apos;Placement&apos;,2),struct(&apos;MinYLimReal&apos;,&apos;-46196197.79573&apos;,&apos;MaxYLimReal&apos;,&apos;415765658.67245&apos;,&apos;YLabelReal&apos;,&apos;&apos;,&apos;MinYLimMag&apos;,&apos;0&apos;,&apos;MaxYLimMag&apos;,&apos;10&apos;,&apos;LegendVisibility&apos;,&apos;Off&apos;,&apos;XGrid&apos;,true,&apos;YGrid&apos;,true,&apos;PlotMagPhase&apos;,false,&apos;AxesColor&apos;,[0 0 0],&apos;AxesTickColor&apos;,[0.686274509803922 0.686274509803922 0.686274509803922],&apos;ColorOrder&apos;,[1 1 0.0666666666666667;0.0745098039215686 0.623529411764706 1;1 0.411764705882353 0.16078431372549;0.392156862745098 0.831372549019608 0.0745098039215686;0.717647058823529 0.274509803921569 1;0.0588235294117647 1 1;1 0.0745098039215686 0.650980392156863],&apos;Title&apos;,&apos;%&lt;SignalLabel&gt;&apos;,&apos;LinePropertiesCache&apos;,{{}},&apos;UserDefinedChannelNames&apos;,{{}},&apos;NumLines&apos;,4,&apos;LineNames&apos;,{{&apos;Power Measurement (Three-Phase)1/1:1&apos;,&apos;Power Measurement (Three-Phase)1/1:2&apos;,&apos;Power Measurement (Three-Phase)1/1:3&apos;,&apos;Power Measurement (Three-Phase)1/1:4&apos;}},&apos;ShowContent&apos;,true,&apos;Placement&apos;,3)},&apos;DisplayPropertyDefaults&apos;,struct(&apos;YLabelReal&apos;,&apos;&apos;,&apos;AxesColor&apos;,[0 0 0],&apos;AxesTickColor&apos;,[0.686274509803922 0.686274509803922 0.686274509803922],&apos;ColorOrder&apos;,[0.0745098039215686 0.623529411764706 1;1 0.411764705882353 0.16078431372549;1 1 0.0666666666666667;0.717647058823529 0.274509803921569 1;0.392156862745098 0.831372549019608 0.0745098039215686;0.0588235294117647 1 1;1 0.0745098039215686 0.650980392156863]),&apos;DisplayLayoutDimensions&apos;,[3 1],&apos;DisplayContentCache&apos;,[]),extmgr.Configuration(&apos;Tools&apos;,&apos;Plot Navigation&apos;,true,&apos;OnceAtStop&apos;,false,&apos;PreviousAutoscale&apos;,&apos;XY&apos;),extmgr.Configuration(&apos;Tools&apos;,&apos;Measurements&apos;,true,&apos;Version&apos;,&apos;2023b&apos;)),&apos;Version&apos;,&apos;2024b&apos;,&apos;Position&apos;,[1 67 1440 730])</P>
    <P Name="NumInputPorts">3</P>
    <P Name="Floating">off</P>
  </Block>
  <Block BlockType="Reference" Name="Series RLC Branch2" SID="2392">
    <PortCounts lconn="1" rconn="1"/>
    <P Name="Position">[490, 36, 560, 64]</P>
    <P Name="ZOrder">19724</P>
    <P Name="BlockMirror">on</P>
    <P Name="NameLocation">top</P>
    <P Name="ShowName">off</P>
    <P Name="LibraryVersion">10.0</P>
    <P Name="FontName">Verdana</P>
    <P Name="FontSize">11</P>
    <P Name="SourceBlock">spsSeriesRLCBranchLib/Series RLC Branch</P>
    <P Name="SourceType">Series RLC Branch</P>
    <InstanceData>
      <P Name="LConnTagsString">__new0</P>
      <P Name="RConnTagsString">__new0</P>
      <P Name="BranchType">RL</P>
      <P Name="Resistance">0.0005</P>
      <P Name="Inductance">1e-5</P>
      <P Name="SetiL0">off</P>
      <P Name="InitialCurrent">0</P>
      <P Name="Capacitance">200e-6</P>
      <P Name="Setx0">off</P>
      <P Name="InitialVoltage">0</P>
      <P Name="Measurements">None</P>
    </InstanceData>
  </Block>
  <Block BlockType="Reference" Name="Series RLC Branch3" SID="2393">
    <PortCounts lconn="1" rconn="1"/>
    <P Name="Position">[495, 71, 565, 99]</P>
    <P Name="ZOrder">19723</P>
    <P Name="BlockMirror">on</P>
    <P Name="NameLocation">top</P>
    <P Name="ShowName">off</P>
    <P Name="LibraryVersion">10.0</P>
    <P Name="FontName">Verdana</P>
    <P Name="FontSize">11</P>
    <P Name="SourceBlock">spsSeriesRLCBranchLib/Series RLC Branch</P>
    <P Name="SourceType">Series RLC Branch</P>
    <InstanceData>
      <P Name="LConnTagsString">__new0</P>
      <P Name="RConnTagsString">__new0</P>
      <P Name="BranchType">RL</P>
      <P Name="Resistance">0.0005</P>
      <P Name="Inductance">1e-5</P>
      <P Name="SetiL0">off</P>
      <P Name="InitialCurrent">0</P>
      <P Name="Capacitance">200e-6</P>
      <P Name="Setx0">off</P>
      <P Name="InitialVoltage">0</P>
      <P Name="Measurements">None</P>
    </InstanceData>
  </Block>
  <Block BlockType="Reference" Name="Series RLC Branch4" SID="2394">
    <PortCounts lconn="1" rconn="1"/>
    <P Name="Position">[495, 96, 565, 124]</P>
    <P Name="ZOrder">19722</P>
    <P Name="BlockMirror">on</P>
    <P Name="NameLocation">top</P>
    <P Name="ShowName">off</P>
    <P Name="LibraryVersion">10.0</P>
    <P Name="FontName">Verdana</P>
    <P Name="FontSize">11</P>
    <P Name="SourceBlock">spsSeriesRLCBranchLib/Series RLC Branch</P>
    <P Name="SourceType">Series RLC Branch</P>
    <InstanceData>
      <P Name="LConnTagsString">__new0</P>
      <P Name="RConnTagsString">__new0</P>
      <P Name="BranchType">RL</P>
      <P Name="Resistance">0.0005</P>
      <P Name="Inductance">1e-5</P>
      <P Name="SetiL0">off</P>
      <P Name="InitialCurrent">0</P>
      <P Name="Capacitance">200e-6</P>
      <P Name="Setx0">off</P>
      <P Name="InitialVoltage">0</P>
      <P Name="Measurements">None</P>
    </InstanceData>
  </Block>
  <Block BlockType="Reference" Name="Three-Phase Breaker" SID="2395">
    <PortCounts in="1" lconn="3" rconn="3"/>
    <P Name="Position">[650, 54, 705, 121]</P>
    <P Name="ZOrder">19728</P>
    <P Name="LibraryVersion">7.0</P>
    <P Name="SourceBlock">spsThreePhaseBreakerLib/Three-Phase Breaker</P>
    <P Name="SourceType">Three-Phase Breaker</P>
    <InstanceData>
      <P Name="RTWMemSecFuncInitTerm">Inherit from model</P>
      <P Name="RTWMemSecFuncExecute">Inherit from model</P>
      <P Name="RTWMemSecDataConstants">Inherit from model</P>
      <P Name="RTWMemSecDataInternal">Inherit from model</P>
      <P Name="RTWMemSecDataParameters">Inherit from model</P>
      <P Name="ContentPreviewEnabled">on</P>
      <P Name="InitialState">open</P>
      <P Name="SwitchA">on</P>
      <P Name="SwitchB">on</P>
      <P Name="SwitchC">on</P>
      <P Name="SwitchTimes">[1/60  5/60]</P>
      <P Name="External">on</P>
      <P Name="BreakerResistance">0.01</P>
      <P Name="SnubberResistance">1e6</P>
      <P Name="SnubberCapacitance">inf</P>
      <P Name="Measurements">None</P>
    </InstanceData>
  </Block>
  <Block BlockType="PMIOPort" Name="A" SID="2396">
    <P Name="Position">[910, 48, 940, 62]</P>
    <P Name="ZOrder">19737</P>
    <P Name="BlockMirror">on</P>
    <P Name="NameLocation">top</P>
    <P Name="Side">Left</P>
  </Block>
  <Block BlockType="PMIOPort" Name="B" SID="2397">
    <P Name="Position">[910, 78, 940, 92]</P>
    <P Name="ZOrder">19738</P>
    <P Name="BlockMirror">on</P>
    <P Name="NameLocation">top</P>
    <P Name="Port">2</P>
    <P Name="Side">Left</P>
  </Block>
  <Block BlockType="PMIOPort" Name="C" SID="2398">
    <P Name="Position">[910, 118, 940, 132]</P>
    <P Name="ZOrder">19739</P>
    <P Name="BlockMirror">on</P>
    <P Name="NameLocation">top</P>
    <P Name="Port">3</P>
    <P Name="Side">Left</P>
  </Block>
  <Line LineType="Connection">
    <P Name="ZOrder">1</P>
    <P Name="Src">2386#rconn:1</P>
    <P Name="Points">[21, 0; 0, -30]</P>
    <P Name="Dst">2392#rconn:1</P>
  </Line>
  <Line LineType="Connection">
    <P Name="ZOrder">2</P>
    <P Name="Src">2389#lconn:1</P>
    <P Name="Points">[0, -50]</P>
    <P Name="Dst">2385#lconn:1</P>
  </Line>
  <Line LineType="Connection">
    <P Name="ZOrder">3</P>
    <P Name="Src">2386#rconn:3</P>
    <P Name="Points">[28, 0; 0, 10]</P>
    <P Name="Dst">2394#rconn:1</P>
  </Line>
  <Line LineType="Connection">
    <P Name="ZOrder">4</P>
    <P Name="Src">2386#lconn:2</P>
    <P Name="Points">[-22, 0; 0, -25]</P>
    <P Name="Dst">2385#rconn:2</P>
  </Line>
  <Line LineType="Connection">
    <P Name="ZOrder">5</P>
    <P Name="Src">2386#lconn:3</P>
    <P Name="Points">[-34, 0; 0, -20]</P>
    <P Name="Dst">2385#rconn:3</P>
  </Line>
  <Line LineType="Connection">
    <P Name="ZOrder">6</P>
    <P Name="Src">2386#rconn:2</P>
    <P Name="Points">[34, 0; 0, -5]</P>
    <P Name="Dst">2393#rconn:1</P>
  </Line>
  <Line LineType="Connection">
    <P Name="ZOrder">7</P>
    <P Name="Src">2386#lconn:1</P>
    <P Name="Points">[-11, 0; 0, -30]</P>
    <P Name="Dst">2385#rconn:1</P>
  </Line>
  <Line LineType="Connection">
    <P Name="ZOrder">8</P>
    <P Name="Src">2395#lconn:1</P>
    <P Name="Points">[-27, 0; 0, -30]</P>
    <P Name="Dst">2392#lconn:1</P>
  </Line>
  <Line LineType="Connection">
    <P Name="ZOrder">9</P>
    <P Name="Src">2395#lconn:2</P>
    <P Name="Points">[-27, 0; 0, -10]</P>
    <P Name="Dst">2393#lconn:1</P>
  </Line>
  <Line LineType="Connection">
    <P Name="ZOrder">10</P>
    <P Name="Src">2395#lconn:3</P>
    <P Name="Dst">2394#lconn:1</P>
  </Line>
  <Line LineType="Connection">
    <P Name="ZOrder">11</P>
    <P Name="Src">2395#rconn:1</P>
    <P Name="Points">[35, 0; 0, -15]</P>
    <P Name="Dst">2387#rconn:3</P>
  </Line>
  <Line LineType="Connection">
    <P Name="ZOrder">12</P>
    <P Name="Src">2395#rconn:2</P>
    <P Name="Points">[35, 0; 0, -15]</P>
    <P Name="Dst">2387#rconn:2</P>
  </Line>
  <Line LineType="Connection">
    <P Name="ZOrder">13</P>
    <P Name="Src">2395#rconn:3</P>
    <P Name="Points">[35, 0; 0, -15]</P>
    <P Name="Dst">2387#rconn:1</P>
  </Line>
  <Line LineType="Connection">
    <P Name="ZOrder">14</P>
    <P Name="Src">2396#rconn:1</P>
    <P Name="Dst">2387#lconn:3</P>
  </Line>
  <Line LineType="Connection">
    <P Name="ZOrder">15</P>
    <P Name="Src">2397#rconn:1</P>
    <P Name="Points">[-35, 0; 0, -10]</P>
    <P Name="Dst">2387#lconn:2</P>
  </Line>
  <Line LineType="Connection">
    <P Name="ZOrder">16</P>
    <P Name="Src">2398#rconn:1</P>
    <P Name="Points">[-35, 0; 0, -30]</P>
    <P Name="Dst">2387#lconn:1</P>
  </Line>
  <Line>
    <P Name="ZOrder">17</P>
    <P Name="Src">2384#out:1</P>
    <P Name="Points">[21, 0; 0, 60]</P>
    <P Name="Dst">2395#in:1</P>
  </Line>
  <Line>
    <P Name="ZOrder">18</P>
    <P Name="Src">2386#out:1</P>
    <P Name="Points">[13, 0; 0, -135; 30, 0; 0, -35]</P>
    <Branch>
      <P Name="ZOrder">19</P>
      <P Name="Dst">2390#in:1</P>
    </Branch>
    <Branch>
      <P Name="ZOrder">20</P>
      <P Name="Points">[0, -85]</P>
      <P Name="Dst">2391#in:1</P>
    </Branch>
  </Line>
  <Line>
    <P Name="ZOrder">21</P>
    <P Name="Src">2386#out:2</P>
    <P Name="Points">[4, 0; 0, -130; 28, 0]</P>
    <Branch>
      <P Name="ZOrder">22</P>
      <P Name="Points">[0, 28; 94, 0; 0, -33]</P>
      <P Name="Dst">2390#in:2</P>
    </Branch>
    <Branch>
      <P Name="ZOrder">23</P>
      <P Name="Points">[0, -125]</P>
      <P Name="Dst">2391#in:2</P>
    </Branch>
  </Line>
  <Line>
    <P Name="ZOrder">24</P>
    <P Name="Src">2390#out:1</P>
    <P Name="Points">[28, 0]</P>
    <Branch>
      <P Name="ZOrder">25</P>
      <P Name="Points">[0, -65]</P>
      <P Name="Dst">2391#in:3</P>
    </Branch>
    <Branch>
      <P Name="ZOrder">26</P>
      <P Name="Dst">2388#in:1</P>
    </Branch>
  </Line>
  <Annotation SID="2399">
    <P Name="Name">Source Impedence</P>
    <P Name="Position">[483, 47, 568, 62]</P>
    <P Name="InternalMargins">[0, 0, 0, 0]</P>
    <P Name="HorizontalAlignment">center</P>
    <P Name="VerticalAlignment">middle</P>
    <P Name="ZOrder">-1</P>
  </Annotation>
</System>
