# Supplementary material for: Artificial neural network based hierarchical intelligent control framework for a residential microgrid
Source: Sci Rep. 2025 Nov 23;15:45174. doi: 10.1038/s41598-025-29034-x (PMC12749602; doi:10.1038/s41598-025-29034-x)
Supplement: Supplementary file 1 — Supplementary Material 1 [file 41598_2025_29034_MOESM1_ESM.slx › simulink/systems/system_2400.xml]

<?xml version="1.0" encoding="utf-8"?>
<System>
  <P Name="Location">[0, 25, 1440, 834]</P>
  <Block BlockType="Reference" Name="C1" SID="2401">
    <PortCounts lconn="3"/>
    <P Name="Position">[289, 215, 331, 260]</P>
    <P Name="ZOrder">18345</P>
    <P Name="BlockRotation">270</P>
    <P Name="BlockMirror">on</P>
    <P Name="NameLocation">right</P>
    <P Name="AttributesFormatString">\n</P>
    <P Name="LibraryVersion">7.0</P>
    <P Name="FontName">Verdana</P>
    <P Name="FontSize">11</P>
    <P Name="SourceBlock">spsThreePhaseSeriesRLCLoadLib/Three-Phase
Series RLC Load</P>
    <P Name="SourceType">Three-Phase Series RLC Load</P>
    <InstanceData>
      <P Name="LConnTagsString">A|B|C</P>
      <P Name="Configuration">Y (grounded)</P>
      <P Name="NominalVoltage">400</P>
      <P Name="Vabc">[1e3 1e3 1e3]</P>
      <P Name="Vabcp">[1e3 1e3 1e3]</P>
      <P Name="NominalFrequency">50</P>
      <P Name="UnbalancedPower">off</P>
      <P Name="ActivePower">500</P>
      <P Name="InductivePower">0</P>
      <P Name="CapacitivePower">250000</P>
      <P Name="Pabc">[10e3 9e3 11e3]</P>
      <P Name="QLabc">[100 90 110]</P>
      <P Name="QCabc">[100 90 110]</P>
      <P Name="Pabcp">[10e3 9e3 11e3]</P>
      <P Name="QLabcp">[100 90 110]</P>
      <P Name="QCabcp">[100 90 110]</P>
      <P Name="Measurements">None</P>
      <P Name="LoadType">constant Z</P>
    </InstanceData>
  </Block>
  <Block BlockType="Reference" Name="DC / AC" SID="2402">
    <PortCounts in="1" lconn="3" rconn="2"/>
    <P Name="Position">[-10, 51, 65, 169]</P>
    <P Name="ZOrder">18314</P>
    <P Name="BlockMirror">on</P>
    <P Name="LibraryVersion">7.0</P>
    <P Name="SourceBlock">spsUniversalBridgeLib/Universal Bridge</P>
    <P Name="SourceType">Universal Bridge</P>
    <InstanceData>
      <P Name="RTWMemSecFuncInitTerm">Inherit from model</P>
      <P Name="RTWMemSecFuncExecute">Inherit from model</P>
      <P Name="RTWMemSecDataConstants">Inherit from model</P>
      <P Name="RTWMemSecDataInternal">Inherit from model</P>
      <P Name="RTWMemSecDataParameters">Inherit from model</P>
      <P Name="ContentPreviewEnabled">off</P>
      <P Name="Arms">3</P>
      <P Name="SnubberResistance">1e5</P>
      <P Name="SnubberCapacitance">inf</P>
      <P Name="Device">IGBT / Diodes</P>
      <P Name="Ron">1e-3</P>
      <P Name="Lon">0</P>
      <P Name="ForwardVoltages">[  0  0  ]</P>
      <P Name="ForwardVoltage">0</P>
      <P Name="GTOparameters">[ 10e-6 , 20e-6 ]</P>
      <P Name="IGBTparameters">[ 1e-6 , 2e-6 ]</P>
      <P Name="Measurements">None</P>
      <P Name="Measurements_2">None</P>
      <P Name="converterType">Rectifier</P>
    </InstanceData>
  </Block>
  <Block BlockType="Reference" Name="PWM Generator&#xA;(2-Level)" SID="2403">
    <PortCounts out="1"/>
    <P Name="Position">[240, -17, 275, 7]</P>
    <P Name="ZOrder">18319</P>
    <P Name="BlockMirror">on</P>
    <P Name="LibraryVersion">7.0</P>
    <P Name="FontName">Arial</P>
    <P Name="SourceBlock">spsPWMGenerator2LevelLib/PWM Generator
(2-Level)</P>
    <P Name="SourceType">PWM Generator (2-Level)</P>
    <InstanceData>
      <P Name="RTWMemSecFuncInitTerm">Inherit from model</P>
      <P Name="RTWMemSecFuncExecute">Inherit from model</P>
      <P Name="RTWMemSecDataConstants">Inherit from model</P>
      <P Name="RTWMemSecDataInternal">Inherit from model</P>
      <P Name="RTWMemSecDataParameters">Inherit from model</P>
      <P Name="ContentPreviewEnabled">off</P>
      <P Name="ModulatorType">Three-phase bridge (6 pulses)</P>
      <P Name="ModulatorMode">Unsynchronized</P>
      <P Name="Fc">27*50</P>
      <P Name="Pc">90</P>
      <P Name="nF">27</P>
      <P Name="MinMax">[ -1  1 ]</P>
      <P Name="SamplingTechnique">Natural</P>
      <P Name="ModulatingSignals">on</P>
      <P Name="m">0.8</P>
      <P Name="Freq">50</P>
      <P Name="Phase">0</P>
      <P Name="Ts">0</P>
      <P Name="ShowCarrierOutport">off</P>
    </InstanceData>
  </Block>
  <Block BlockType="Reference" Name="RL1" SID="2404">
    <PortCounts lconn="3" rconn="3"/>
    <P Name="Position">[140, 103, 210, 147]</P>
    <P Name="ZOrder">18343</P>
    <P Name="AttributesFormatString">\n</P>
    <P Name="LibraryVersion">7.0</P>
    <P Name="FontName">Verdana</P>
    <P Name="FontSize">11</P>
    <P Name="SourceBlock">spsThreePhaseSeriesRLCBranchLib/Three-Phase
Series RLC Branch</P>
    <P Name="SourceType">Three-Phase Series RLC Branch</P>
    <InstanceData>
      <P Name="LConnTagsString">A|B|C</P>
      <P Name="RConnTagsString">A|B|C</P>
      <P Name="BranchType">RL</P>
      <P Name="Resistance">0.00037454</P>
      <P Name="Inductance">9.9351e-05</P>
      <P Name="Capacitance">inf</P>
      <P Name="Measurements">None</P>
    </InstanceData>
  </Block>
  <Block BlockType="PMIOPort" Name="PV+" SID="2405">
    <P Name="Position">[-210, 73, -180, 87]</P>
    <P Name="ZOrder">18327</P>
    <P Name="Side">Right</P>
  </Block>
  <Block BlockType="PMIOPort" Name="PV-" SID="2406">
    <P Name="Position">[-210, 133, -180, 147]</P>
    <P Name="ZOrder">18329</P>
    <P Name="Port">2</P>
    <P Name="Side">Right</P>
  </Block>
  <Block BlockType="PMIOPort" Name="A" SID="2407">
    <P Name="Position">[555, 63, 585, 87]</P>
    <P Name="ZOrder">18330</P>
    <P Name="BlockMirror">on</P>
    <P Name="NameLocation">top</P>
    <P Name="Port">3</P>
    <P Name="Side">Right</P>
  </Block>
  <Block BlockType="PMIOPort" Name="B" SID="2408">
    <P Name="Position">[545, 118, 575, 132]</P>
    <P Name="ZOrder">18331</P>
    <P Name="BlockMirror">on</P>
    <P Name="NameLocation">top</P>
    <P Name="Port">4</P>
    <P Name="Side">Right</P>
  </Block>
  <Block BlockType="PMIOPort" Name="C" SID="2409">
    <P Name="Position">[555, 163, 585, 177]</P>
    <P Name="ZOrder">18338</P>
    <P Name="BlockMirror">on</P>
    <P Name="NameLocation">top</P>
    <P Name="Port">5</P>
    <P Name="Side">Right</P>
  </Block>
  <Line LineType="Connection">
    <P Name="ZOrder">1</P>
    <P Name="Src">2402#rconn:1</P>
    <P Name="Dst">2405#rconn:1</P>
  </Line>
  <Line LineType="Connection">
    <P Name="ZOrder">2</P>
    <P Name="Src">2402#rconn:2</P>
    <P Name="Dst">2406#rconn:1</P>
  </Line>
  <Line LineType="Connection">
    <P Name="ZOrder">3</P>
    <P Name="Src">2404#lconn:1</P>
    <P Name="Points">[-22, 0; 0, -15]</P>
    <P Name="Dst">2402#lconn:1</P>
  </Line>
  <Line LineType="Connection">
    <P Name="ZOrder">4</P>
    <P Name="Src">2402#lconn:2</P>
    <P Name="Dst">2404#lconn:2</P>
  </Line>
  <Line LineType="Connection">
    <P Name="ZOrder">5</P>
    <P Name="Src">2404#lconn:3</P>
    <P Name="Points">[-22, 0; 0, 15]</P>
    <P Name="Dst">2402#lconn:3</P>
  </Line>
  <Line LineType="Connection">
    <P Name="ZOrder">6</P>
    <P Name="Src">2404#rconn:1</P>
    <P Name="Points">[70, 0]</P>
    <Branch ConnectType="DEST_DEST">
      <P Name="Src">2401#lconn:1</P>
      <P Name="Points">[0, -90]</P>
    </Branch>
    <Branch ConnectType="DEST_SRC">
      <P Name="Points">[88, 0; 0, -35]</P>
      <P Name="Dst">2407#rconn:1</P>
    </Branch>
  </Line>
  <Line LineType="Connection">
    <P Name="ZOrder">9</P>
    <P Name="Src">2404#rconn:2</P>
    <P Name="Points">[85, 0]</P>
    <Branch ConnectType="DEST_SRC">
      <P Name="Dst">2408#rconn:1</P>
    </Branch>
    <Branch ConnectType="DEST_DEST">
      <P Name="Src">2401#lconn:2</P>
      <P Name="Points">[0, -75]</P>
    </Branch>
  </Line>
  <Line LineType="Connection">
    <P Name="ZOrder">12</P>
    <P Name="Src">2404#rconn:3</P>
    <P Name="Points">[100, 0]</P>
    <Branch ConnectType="DEST_DEST">
      <P Name="Src">2401#lconn:3</P>
      <P Name="Points">[0, -60]</P>
    </Branch>
    <Branch ConnectType="DEST_SRC">
      <P Name="Points">[58, 0; 0, 30]</P>
      <P Name="Dst">2409#rconn:1</P>
    </Branch>
  </Line>
  <Line>
    <P Name="ZOrder">15</P>
    <P Name="Src">2403#out:1</P>
    <P Name="Points">[-122, 0; 0, 70]</P>
    <P Name="Dst">2402#in:1</P>
  </Line>
</System>
