# Supplementary material for: Artificial neural network based hierarchical intelligent control framework for a residential microgrid
Source: Sci Rep. 2025 Nov 23;15:45174. doi: 10.1038/s41598-025-29034-x (PMC12749602; doi:10.1038/s41598-025-29034-x)
Supplement: Supplementary file 1 — Supplementary Material 1 [file 41598_2025_29034_MOESM1_ESM.slx › simulink/systems/system_2415.xml]

<?xml version="1.0" encoding="utf-8"?>
<System>
  <P Name="Location">[-1, -7, 1537, 913]</P>
  <P Name="ZoomFactor">101</P>
  <Block BlockType="Reference" Name="5000 W load " SID="2416">
    <PortCounts lconn="3"/>
    <P Name="Position">[657, 605, 713, 670]</P>
    <P Name="ZOrder">19689</P>
    <P Name="BlockRotation">270</P>
    <P Name="BlockMirror">on</P>
    <P Name="NameLocation">right</P>
    <P Name="AttributesFormatString">\n</P>
    <P Name="LibraryVersion">7.0</P>
    <P Name="FontName">Arial</P>
    <P Name="FontSize">14</P>
    <P Name="FontWeight">bold</P>
    <P Name="SourceBlock">spsThreePhaseSeriesRLCLoadLib/Three-Phase
Series RLC Load</P>
    <P Name="SourceType">Three-Phase Series RLC Load</P>
    <InstanceData>
      <P Name="LConnTagsString">A|B|C</P>
      <P Name="Configuration">Y (grounded)</P>
      <P Name="NominalVoltage">10000</P>
      <P Name="Vabc">[1e3 1e3 1e3]</P>
      <P Name="Vabcp">[1e3 1e3 1e3]</P>
      <P Name="NominalFrequency">50</P>
      <P Name="UnbalancedPower">off</P>
      <P Name="ActivePower">1e6</P>
      <P Name="InductivePower">0</P>
      <P Name="CapacitivePower">0</P>
      <P Name="Pabc">[10e3 9e3 11e3]</P>
      <P Name="QLabc">[100 90 110]</P>
      <P Name="QCabc">[100 90 110]</P>
      <P Name="Pabcp">[10e3 9e3 11e3]</P>
      <P Name="QLabcp">[100 90 110]</P>
      <P Name="QCabcp">[100 90 110]</P>
      <P Name="Measurements">Branch voltages and currents</P>
      <P Name="LoadType">constant PQ</P>
    </InstanceData>
  </Block>
  <Block BlockType="Constant" Name="Constant" SID="2417">
    <P Name="Position">[100, 350, 130, 380]</P>
    <P Name="ZOrder">19693</P>
    <P Name="Value">9e6</P>
  </Block>
  <Block BlockType="Constant" Name="Constant2" SID="2418">
    <P Name="Position">[275, 160, 305, 190]</P>
    <P Name="ZOrder">19733</P>
  </Block>
  <Block BlockType="Gain" Name="Gain" SID="2419">
    <P Name="Position">[125, 275, 155, 305]</P>
    <P Name="ZOrder">19701</P>
    <P Name="Gain">1e4</P>
  </Block>
  <Block BlockType="Gain" Name="Gain1" SID="2420">
    <P Name="Position">[-205, 480, -175, 510]</P>
    <P Name="ZOrder">19703</P>
    <P Name="Gain">1e4</P>
  </Block>
  <Block BlockType="SubSystem" Name="HVAC Load" SID="2421">
    <PortCounts in="1" out="1" rconn="3"/>
    <P Name="Position">[195, 283, 325, 392]</P>
    <P Name="ZOrder">19677</P>
    <P Name="NameLocation">top</P>
    <P Name="HideAutomaticName">off</P>
    <P Name="AncestorBlock">exampleMicrogridLibrary/Variable Load</P>
    <P Name="LibraryVersion">*1.3</P>
    <P Name="FontName">Arial</P>
    <P Name="FontSize">14</P>
    <P Name="FontWeight">bold</P>
    <Mask MaskOnLinkBlock="on">
      <Type>Variable Load (PQ Model)</Type>
      <Display>image(&apos;C:\Users\pc\Downloads\R (1).png&apos;);</Display>
      <BaseMask>
        <Type>Variable Load (PQ Model)</Type>
        <Display RunInitForIconRedraw="off">image(imread(&apos;Residential.jpg&apos;))
color(&apos;white&apos;)
port_label(&apos;input&apos;,1,&apos;Load&apos;)
port_label(&apos;Rconn&apos;,1,&apos;A&apos;)
port_label(&apos;Rconn&apos;,2,&apos;B&apos;)
port_label(&apos;Rconn&apos;,3,&apos;C&apos;)</Display>
        <Description>The Variable Load block is a lumped approximation for a distribution feeder. For non-unity power factor loads, the input (active power) is scaled accordingly to generate a desired load.

Note: The initial input load must be specified for use for Load Flow analysis.</Description>
        <Initialization>P0 = Load0;
Q0 = Load0*sqrt(1/PF-1);</Initialization>
        <MaskParameter Name="Vn" Type="edit">
          <Prompt>Nominal L-L Voltage [Vrms]</Prompt>
          <Value>6000</Value>
        </MaskParameter>
        <MaskParameter Name="Fn" Type="edit">
          <Prompt>Nominal Frequency [Hz]</Prompt>
          <Value>50</Value>
        </MaskParameter>
        <MaskParameter Name="PF" Type="edit">
          <Prompt>Power Factor [0 to 1]</Prompt>
          <Value>1</Value>
        </MaskParameter>
        <MaskParameter Name="Load0" Type="edit">
          <Prompt>Initial Load [W]</Prompt>
          <Value>0</Value>
        </MaskParameter>
        <DialogControl Type="Group" Name="DescGroupVar">
          <Prompt>%&lt;MaskType&gt;</Prompt>
          <DialogControl Type="Text" Name="DescTextVar">
            <Prompt>%&lt;MaskDescription&gt;</Prompt>
          </DialogControl>
        </DialogControl>
        <DialogControl Type="Group" Name="ParameterGroupVar">
          <Prompt>Simulink:studio:ToolBarParametersMenu</Prompt>
          <DialogControl Type="Edit" Name="Vn">
            <Prompt>Nominal L-L Voltage [Vrms]</Prompt>
            <ControlOptions PromptLocation="left"/>
          </DialogControl>
          <DialogControl Type="Edit" Name="Fn">
            <Prompt>Nominal Frequency [Hz]</Prompt>
            <ControlOptions PromptLocation="left"/>
          </DialogControl>
          <DialogControl Type="Edit" Name="PF">
            <Prompt>Power Factor [0 to 1]</Prompt>
            <ControlOptions PromptLocation="left"/>
          </DialogControl>
          <DialogControl Type="Edit" Name="Load0">
            <Prompt>Initial Load [W]</Prompt>
            <ControlOptions PromptLocation="left"/>
          </DialogControl>
        </DialogControl>
      </BaseMask>
    </Mask>
    <System Ref="system_2421"/>
  </Block>
  <Block BlockType="Scope" Name="Scope6" SID="2422">
    <PortCounts in="1"/>
    <P Name="Position">[270, 439, 300, 471]</P>
    <P Name="ZOrder">19688</P>
    <P Name="ScopeSpecificationString">Simulink.scopes.TimeScopeBlockCfg(&apos;CurrentConfiguration&apos;, extmgr.ConfigurationSet(extmgr.Configuration(&apos;Core&apos;,&apos;General UI&apos;,true,&apos;FigureColor&apos;,[1 1 1]),extmgr.Configuration(&apos;Core&apos;,&apos;Source UI&apos;,true),extmgr.Configuration(&apos;Sources&apos;,&apos;WiredSimulink&apos;,true,&apos;DataLoggingVariableName&apos;,&apos;ScopeData3&apos;),extmgr.Configuration(&apos;Visuals&apos;,&apos;Time Domain&apos;,true,&apos;SerializedDisplays&apos;,{struct(&apos;MinYLimReal&apos;,&apos;-0.41679&apos;,&apos;MaxYLimReal&apos;,&apos;3.75111&apos;,&apos;YLabelReal&apos;,&apos;&apos;,&apos;MinYLimMag&apos;,&apos;0.00000&apos;,&apos;MaxYLimMag&apos;,&apos;3.75111&apos;,&apos;LegendVisibility&apos;,&apos;off&apos;,&apos;XGrid&apos;,true,&apos;YGrid&apos;,true,&apos;PlotMagPhase&apos;,false,&apos;AxesColor&apos;,[1 1 1],&apos;AxesTickColor&apos;,[0.686274509803922 0.686274509803922 0.686274509803922],&apos;ColorOrder&apos;,[0 0.447058823529412 0.741176470588235;0.850980392156863 0.325490196078431 0.0980392156862745;0.929411764705882 0.694117647058824 0.125490196078431;0.494117647058824 0.184313725490196 0.556862745098039;0.466666666666667 0.674509803921569 0.188235294117647;0.301960784313725 0.745098039215686 0.933333333333333;0.635294117647059 0.0784313725490196 0.184313725490196],&apos;Title&apos;,&apos;%&lt;SignalLabel&gt;&apos;,&apos;LinePropertiesCache&apos;,{{struct(&apos;Color&apos;,[1 0 1],&apos;LineStyle&apos;,&apos;-&apos;,&apos;LineWidth&apos;,1.5,&apos;Marker&apos;,&apos;none&apos;,&apos;Visible&apos;,&apos;on&apos;)}},&apos;UserDefinedChannelNames&apos;,{{}},&apos;NumLines&apos;,1,&apos;LineNames&apos;,{{&apos;1-D Lookup Table2&apos;}},&apos;ShowContent&apos;,true,&apos;Placement&apos;,1)},&apos;DisplayPropertyDefaults&apos;,struct(&apos;MinYLimReal&apos;,&apos;-0.41679&apos;,&apos;MaxYLimReal&apos;,&apos;3.75111&apos;,&apos;YLabelReal&apos;,&apos;&apos;,&apos;MinYLimMag&apos;,&apos;0.00000&apos;,&apos;MaxYLimMag&apos;,&apos;3.75111&apos;,&apos;LegendVisibility&apos;,&apos;off&apos;,&apos;XGrid&apos;,true,&apos;YGrid&apos;,true,&apos;PlotMagPhase&apos;,false,&apos;AxesColor&apos;,[1 1 1],&apos;AxesTickColor&apos;,[0.686274509803922 0.686274509803922 0.686274509803922],&apos;ColorOrder&apos;,[0.0745098039215686 0.623529411764706 1;1 0.411764705882353 0.16078431372549;1 1 0.0666666666666667;0.717647058823529 0.274509803921569 1;0.392156862745098 0.831372549019608 0.0745098039215686;0.0588235294117647 1 1;1 0.0745098039215686 0.650980392156863])),extmgr.Configuration(&apos;Tools&apos;,&apos;Plot Navigation&apos;,true,&apos;OnceAtStop&apos;,false,&apos;PreviousZoomMode&apos;,&apos;ZoomX&apos;,&apos;PreviousAutoscale&apos;,&apos;XY&apos;),extmgr.Configuration(&apos;Tools&apos;,&apos;Measurements&apos;,true,&apos;Version&apos;,&apos;2018a&apos;)),&apos;Version&apos;,&apos;2024b&apos;,&apos;Position&apos;,[796.940298507463 158.611940298507 559.522388059702 420.537313432836])</P>
    <P Name="NumInputPorts">1</P>
    <P Name="Floating">off</P>
  </Block>
  <Block BlockType="SubSystem" Name="Signal Builder" SID="2423">
    <P Name="Tag">STV Subsys</P>
    <PortCounts out="1"/>
    <P Name="Position">[-55, 185, 30, 225]</P>
    <P Name="ZOrder">19704</P>
    <P Name="CopyFcn">sigbuilder_block(&apos;copy&apos;);</P>
    <P Name="DeleteFcn">sigbuilder_block(&apos;delete&apos;);</P>
    <P Name="LoadFcn">sigbuilder_block(&apos;load&apos;);</P>
    <P Name="ModelCloseFcn">sigbuilder_block(&apos;modelClose&apos;);</P>
    <P Name="PreSaveFcn">sigbuilder_block(&apos;preSave&apos;);</P>
    <P Name="StartFcn">sigbuilder_block(&apos;start&apos;);</P>
    <P Name="PauseFcn">sigbuilder_block(&apos;pause&apos;);</P>
    <P Name="ContinueFcn">sigbuilder_block(&apos;continue&apos;);</P>
    <P Name="StopFcn">sigbuilder_block(&apos;stop&apos;);</P>
    <P Name="NameChangeFcn">sigbuilder_block(&apos;namechange&apos;);</P>
    <P Name="ClipboardFcn">sigbuilder_block(&apos;clipboard&apos;);</P>
    <P Name="OpenFcn">sigbuilder_block(&apos;open&apos;,[423.75 104.25 550.5 358.75 ]);</P>
    <P Name="CloseFcn">sigbuilder_block(&apos;close&apos;);</P>
    <P Name="MaskHideContents">on</P>
    <P Name="ContentPreviewEnabled">on</P>
    <Mask SelfModifiable="on">
      <Type>Sigbuilder block</Type>
      <Display IconOpaque="transparent" IconRotate="port">plot(0, 0, 100, 100,[2, 2, 32, 32, 2], [68, 8, 8, 68, 68],[32, 2], [38, 38], [32, 19, 2],[53, 60, 44], [32, 17, 17, 2],[16, 16, 31, 31]);txt = getActiveGroup(gcbh);text(2, 100, txt,&apos;verticalAlignment&apos;, &apos;top&apos;);</Display>
      <Description>Simulink:masks:SigbuilderBlock_MD</Description>
      <Initialization>if ~strcmp(get_param(bdroot(gcbh),&apos;SimulationStatus&apos;),&apos;stopped&apos;) tuvar = sigbuilder_block(&apos;maskInit&apos;); end</Initialization>
      <Capabilities>slmaskedcaps(gcbh)</Capabilities>
      <MaskParameter Name="tuvar" Type="edit" Visible="off">
        <Value>[0:10]</Value>
      </MaskParameter>
    </Mask>
    <System Ref="system_2423"/>
  </Block>
  <Block BlockType="SubSystem" Name="Signal Builder1" SID="2424">
    <P Name="Tag">STV Subsys</P>
    <PortCounts out="1"/>
    <P Name="Position">[-100, 275, 25, 365]</P>
    <P Name="ZOrder">19700</P>
    <P Name="BackgroundColor">green</P>
    <P Name="CopyFcn">sigbuilder_block(&apos;copy&apos;);</P>
    <P Name="DeleteFcn">sigbuilder_block(&apos;delete&apos;);</P>
    <P Name="LoadFcn">sigbuilder_block(&apos;load&apos;,[217.8 186 468.6 304.8 ]);</P>
    <P Name="ModelCloseFcn">sigbuilder_block(&apos;modelClose&apos;);</P>
    <P Name="PreSaveFcn">sigbuilder_block(&apos;preSave&apos;);</P>
    <P Name="StartFcn">sigbuilder_block(&apos;start&apos;);</P>
    <P Name="PauseFcn">sigbuilder_block(&apos;pause&apos;);</P>
    <P Name="ContinueFcn">sigbuilder_block(&apos;continue&apos;);</P>
    <P Name="StopFcn">sigbuilder_block(&apos;stop&apos;);</P>
    <P Name="NameChangeFcn">sigbuilder_block(&apos;namechange&apos;);</P>
    <P Name="ClipboardFcn">sigbuilder_block(&apos;clipboard&apos;);</P>
    <P Name="OpenFcn">sigbuilder_block(&apos;open&apos;,[220.2 175 468.8 305 ]);</P>
    <P Name="CloseFcn">sigbuilder_block(&apos;close&apos;);</P>
    <P Name="MaskHideContents">on</P>
    <Mask SelfModifiable="on">
      <Type>Sigbuilder block</Type>
      <Display IconOpaque="transparent" IconRotate="port">plot(0, 0, 100, 100,[2, 2, 32, 32, 2], [68, 8, 8, 68, 68],[32, 2], [38, 38], [32, 19, 2],[53, 60, 44], [32, 17, 17, 2],[16, 16, 31, 31]);txt = getActiveGroup(gcbh);text(2, 100, txt,&apos;verticalAlignment&apos;, &apos;top&apos;);</Display>
      <Description>Simulink:masks:SigbuilderBlock_MD</Description>
      <Initialization>if ~strcmp(get_param(bdroot(gcbh),&apos;SimulationStatus&apos;),&apos;stopped&apos;) tuvar = sigbuilder_block(&apos;maskInit&apos;); end</Initialization>
      <Capabilities>slmaskedcaps(gcbh)</Capabilities>
      <MaskParameter Name="tuvar" Type="edit" Visible="off">
        <Value>[0:10]</Value>
      </MaskParameter>
    </Mask>
    <System Ref="system_2424"/>
  </Block>
  <Block BlockType="SubSystem" Name="Signal Builder2" SID="2425">
    <P Name="Tag">STV Subsys</P>
    <PortCounts out="1"/>
    <P Name="Position">[-420, 450, -295, 540]</P>
    <P Name="ZOrder">19702</P>
    <P Name="BackgroundColor">green</P>
    <P Name="CopyFcn">sigbuilder_block(&apos;copy&apos;);</P>
    <P Name="DeleteFcn">sigbuilder_block(&apos;delete&apos;);</P>
    <P Name="LoadFcn">sigbuilder_block(&apos;load&apos;);</P>
    <P Name="ModelCloseFcn">sigbuilder_block(&apos;modelClose&apos;);</P>
    <P Name="PreSaveFcn">sigbuilder_block(&apos;preSave&apos;);</P>
    <P Name="StartFcn">sigbuilder_block(&apos;start&apos;);</P>
    <P Name="PauseFcn">sigbuilder_block(&apos;pause&apos;);</P>
    <P Name="ContinueFcn">sigbuilder_block(&apos;continue&apos;);</P>
    <P Name="StopFcn">sigbuilder_block(&apos;stop&apos;);</P>
    <P Name="NameChangeFcn">sigbuilder_block(&apos;namechange&apos;);</P>
    <P Name="ClipboardFcn">sigbuilder_block(&apos;clipboard&apos;);</P>
    <P Name="OpenFcn">sigbuilder_block(&apos;open&apos;,[220.2 175 468.8 305 ]);</P>
    <P Name="CloseFcn">sigbuilder_block(&apos;close&apos;);</P>
    <P Name="MaskHideContents">on</P>
    <Mask SelfModifiable="on">
      <Type>Sigbuilder block</Type>
      <Display IconOpaque="transparent" IconRotate="port">plot(0, 0, 100, 100,[2, 2, 32, 32, 2], [68, 8, 8, 68, 68],[32, 2], [38, 38], [32, 19, 2],[53, 60, 44], [32, 17, 17, 2],[16, 16, 31, 31]);txt = getActiveGroup(gcbh);text(2, 100, txt,&apos;verticalAlignment&apos;, &apos;top&apos;);</Display>
      <Description>Simulink:masks:SigbuilderBlock_MD</Description>
      <Initialization>if ~strcmp(get_param(bdroot(gcbh),&apos;SimulationStatus&apos;),&apos;stopped&apos;) tuvar = sigbuilder_block(&apos;maskInit&apos;); end</Initialization>
      <Capabilities>slmaskedcaps(gcbh)</Capabilities>
      <MaskParameter Name="tuvar" Type="edit" Visible="off">
        <Value>[0:10]</Value>
      </MaskParameter>
    </Mask>
    <System Ref="system_2425"/>
  </Block>
  <Block BlockType="PMIOPort" Name="A" SID="2426">
    <P Name="Position">[740, 258, 770, 272]</P>
    <P Name="ZOrder">19690</P>
    <P Name="BlockMirror">on</P>
    <P Name="NameLocation">top</P>
    <P Name="Side">Left</P>
  </Block>
  <Block BlockType="PMIOPort" Name="B" SID="2427">
    <P Name="Position">[740, 303, 770, 317]</P>
    <P Name="ZOrder">19691</P>
    <P Name="BlockMirror">on</P>
    <P Name="NameLocation">top</P>
    <P Name="Port">2</P>
    <P Name="Side">Left</P>
  </Block>
  <Block BlockType="PMIOPort" Name="C" SID="2428">
    <P Name="Position">[740, 348, 770, 362]</P>
    <P Name="ZOrder">19692</P>
    <P Name="BlockMirror">on</P>
    <P Name="NameLocation">top</P>
    <P Name="Port">3</P>
    <P Name="Side">Left</P>
  </Block>
  <Line>
    <P Name="ZOrder">1</P>
    <P Name="Src">2424#out:1</P>
    <P Name="Points">[45, 0; 0, -30]</P>
    <P Name="Dst">2419#in:1</P>
  </Line>
  <Line>
    <P Name="ZOrder">2</P>
    <P Name="Src">2425#out:1</P>
    <P Name="Dst">2420#in:1</P>
  </Line>
  <Line>
    <P Name="ZOrder">3</P>
    <P Name="Src">2417#out:1</P>
    <P Name="Points">[28, 0; 0, -25]</P>
    <P Name="Dst">2421#in:1</P>
  </Line>
  <Line LineType="Connection">
    <P Name="ZOrder">4</P>
    <P Name="Src">2416#lconn:1</P>
    <P Name="Points">[0, -265]</P>
    <Branch ConnectType="DEST_SRC">
      <P Name="Points">[0, -60]</P>
      <P Name="Dst">2426#rconn:1</P>
    </Branch>
    <Branch ConnectType="DEST_SRC">
      <P Name="Dst">2421#rconn:1</P>
    </Branch>
  </Line>
  <Line LineType="Connection">
    <P Name="ZOrder">7</P>
    <P Name="Src">2427#rconn:1</P>
    <P Name="Points">[-40, 0; 0, 40]</P>
    <Branch ConnectType="DEST_DEST">
      <P Name="Src">2416#lconn:2</P>
      <P Name="Points">[0, -240]</P>
    </Branch>
    <Branch ConnectType="DEST_SRC">
      <P Name="Dst">2421#rconn:2</P>
    </Branch>
  </Line>
  <Line LineType="Connection">
    <P Name="ZOrder">10</P>
    <P Name="Src">2428#rconn:1</P>
    <P Name="Points">[-20, 0; 0, 20]</P>
    <Branch ConnectType="DEST_DEST">
      <P Name="Src">2416#lconn:3</P>
      <P Name="Points">[0, -215]</P>
    </Branch>
    <Branch ConnectType="DEST_SRC">
      <P Name="Dst">2421#rconn:3</P>
    </Branch>
  </Line>
</System>
