# Supplementary material for: Artificial neural network based hierarchical intelligent control framework for a residential microgrid
Source: Sci Rep. 2025 Nov 23;15:45174. doi: 10.1038/s41598-025-29034-x (PMC12749602; doi:10.1038/s41598-025-29034-x)
Supplement: Supplementary file 1 — Supplementary Material 1 [file 41598_2025_29034_MOESM1_ESM.slx › simulink/systems/system_2421.xml]

<?xml version="1.0" encoding="utf-8"?>
<System>
  <P Name="Location">[0, 25, 1440, 832]</P>
  <P Name="ZoomFactor">149</P>
  <P Name="SIDHighWatermark">1236</P>
  <P Name="SIDPrevWatermark">1228</P>
  <Block BlockType="Inport" Name="Load" SID="2421:2">
    <P Name="Position">[-10, 13, 20, 27]</P>
    <P Name="ZOrder">2210</P>
    <P Name="NameLocation">top</P>
  </Block>
  <Block BlockType="SubSystem" Name="Dynamic Load&#xA;Control" SID="2421:3">
    <PortCounts in="1" out="1"/>
    <P Name="Position">[50, -10, 150, 50]</P>
    <P Name="ZOrder">2221</P>
    <P Name="ContentPreviewEnabled">on</P>
    <System Ref="system_2421_3"/>
  </Block>
  <Block BlockType="SubSystem" Name="Selected&#xA;Measurements1" SID="2421:1229">
    <PortCounts in="1" out="1"/>
    <P Name="Position">[335, 92, 385, 118]</P>
    <P Name="ZOrder">8575</P>
    <System Ref="system_2421_1229"/>
  </Block>
  <Block BlockType="Reference" Name="Simple Three-Phase&#xA;Load" SID="2421:10">
    <PortCounts in="1" out="1" lconn="3"/>
    <P Name="Position">[200, 69, 265, 141]</P>
    <P Name="ZOrder">2206</P>
    <P Name="LibraryVersion">8.1</P>
    <P Name="SourceBlock">spsThreePhaseDynamicLoadLib/Three-Phase
Dynamic Load</P>
    <P Name="SourceType">Three-Phase Dynamic Load</P>
    <InstanceData>
      <P Name="RTWMemSecFuncInitTerm">Inherit from model</P>
      <P Name="RTWMemSecFuncExecute">Inherit from model</P>
      <P Name="RTWMemSecDataConstants">Inherit from model</P>
      <P Name="RTWMemSecDataInternal">Inherit from model</P>
      <P Name="RTWMemSecDataParameters">Inherit from model</P>
      <P Name="ContentPreviewEnabled">off</P>
      <P Name="NominalVoltage">[Vn Fn]</P>
      <P Name="ActiveReactivePowers">[200000 45883.1]</P>
      <P Name="PositiveSequence">[0.999844 -0.0038635]</P>
      <P Name="ExternalControl">on</P>
      <P Name="NpNq"> [1.3 2]</P>
      <P Name="TimeConstants">[0  0  0  0]</P>
      <P Name="MinimumVoltage">0.7</P>
      <P Name="Tfilter">1e-2</P>
      <P Name="LoadFlowParameters">[4,0,0,0,0]</P>
    </InstanceData>
  </Block>
  <Block BlockType="PMIOPort" Name="A" SID="2421:12">
    <P Name="Position">[60, 88, 90, 102]</P>
    <P Name="ZOrder">2211</P>
    <P Name="Side">Right</P>
  </Block>
  <Block BlockType="PMIOPort" Name="B" SID="2421:13">
    <P Name="Position">[70, 118, 100, 132]</P>
    <P Name="ZOrder">2212</P>
    <P Name="Port">2</P>
    <P Name="Side">Right</P>
  </Block>
  <Block BlockType="PMIOPort" Name="C" SID="2421:14">
    <P Name="Position">[85, 148, 115, 162]</P>
    <P Name="ZOrder">2213</P>
    <P Name="Port">3</P>
    <P Name="Side">Right</P>
  </Block>
  <Block BlockType="Outport" Name="m" SID="2421:1234">
    <P Name="Position">[400, 98, 430, 112]</P>
    <P Name="ZOrder">8576</P>
    <P Name="NameLocation">top</P>
    <P Name="VectorParamsAs1DForOutWhenUnconnected">off</P>
  </Block>
  <Line LineType="Connection">
    <P Name="ZOrder">1</P>
    <P Name="Src">2421:10#lconn:2</P>
    <P Name="Points">[-67, 0; 0, 10]</P>
    <P Name="Dst">2421:13#rconn:1</P>
  </Line>
  <Line LineType="Connection">
    <P Name="ZOrder">2</P>
    <P Name="Src">2421:10#lconn:3</P>
    <P Name="Points">[-31, 0; 0, 20]</P>
    <P Name="Dst">2421:14#rconn:1</P>
  </Line>
  <Line LineType="Connection">
    <P Name="ZOrder">3</P>
    <P Name="Src">2421:10#lconn:1</P>
    <P Name="Dst">2421:12#rconn:1</P>
  </Line>
  <Line>
    <P Name="ZOrder">4</P>
    <P Name="Src">2421:3#out:1</P>
    <P Name="Points">[27, 0; 0, 55]</P>
    <P Name="Dst">2421:10#in:1</P>
  </Line>
  <Line>
    <P Name="ZOrder">5</P>
    <P Name="Src">2421:2#out:1</P>
    <P Name="Dst">2421:3#in:1</P>
  </Line>
  <Line>
    <P Name="ZOrder">6</P>
    <P Name="Src">2421:10#out:1</P>
    <P Name="Dst">2421:1229#in:1</P>
  </Line>
  <Line>
    <P Name="ZOrder">7</P>
    <P Name="Src">2421:1229#out:1</P>
    <P Name="Dst">2421:1234#in:1</P>
  </Line>
</System>
