# Supplementary material for: Artificial neural network based hierarchical intelligent control framework for a residential microgrid
Source: Sci Rep. 2025 Nov 23;15:45174. doi: 10.1038/s41598-025-29034-x (PMC12749602; doi:10.1038/s41598-025-29034-x)
Supplement: Supplementary file 1 — Supplementary Material 1 [file 41598_2025_29034_MOESM1_ESM.slx › simulink/systems/system_2421_1229.xml]

<?xml version="1.0" encoding="utf-8"?>
<System>
  <P Name="Location">[0, 25, 1440, 832]</P>
  <P Name="ZoomFactor">125</P>
  <Block BlockType="Inport" Name="m" SID="2421:1230">
    <P Name="Position">[115, 123, 145, 137]</P>
    <P Name="ZOrder">2162</P>
  </Block>
  <Block BlockType="BusCreator" Name="Bus&#xA;Creator" SID="2421:1231">
    <PortCounts in="3" out="1"/>
    <P Name="Position">[585, 29, 600, 271]</P>
    <P Name="ZOrder">2157</P>
    <P Name="ShowName">off</P>
    <P Name="Inputs">3</P>
    <P Name="DisplayOption">bar</P>
    <P Name="InheritFromInputs">on</P>
  </Block>
  <Block BlockType="BusSelector" Name="Bus&#xA;Selector" SID="2421:1232">
    <PortCounts in="1" out="3"/>
    <P Name="Position">[175, 63, 180, 197]</P>
    <P Name="ZOrder">2155</P>
    <P Name="ShowName">off</P>
    <P Name="OutputSignals">Active power P (W),Positive-sequence voltage V (pu),Reactive power Q (var)</P>
    <PortProperties>
      <Port Type="out" Index="1">
        <P Name="Name">&lt;Active power P (W)&gt;</P>
      </Port>
      <Port Type="out" Index="2">
        <P Name="Name">&lt;Positive-sequence voltage V (pu)&gt;</P>
      </Port>
      <Port Type="out" Index="3">
        <P Name="Name">&lt;Reactive power Q (var)&gt;</P>
      </Port>
    </PortProperties>
  </Block>
  <Block BlockType="Goto" Name="Goto7" SID="2421:1235">
    <P Name="Position">[495, 17, 550, 33]</P>
    <P Name="ZOrder">19679</P>
    <P Name="NameLocation">top</P>
    <P Name="ShowName">off</P>
    <P Name="FontName">Arial</P>
    <P Name="FontSize">14</P>
    <P Name="GotoTag">PLOAD</P>
    <P Name="TagVisibility">global</P>
  </Block>
  <Block BlockType="Outport" Name="sm" SID="2421:1233">
    <P Name="Position">[755, 143, 785, 157]</P>
    <P Name="ZOrder">2163</P>
    <P Name="VectorParamsAs1DForOutWhenUnconnected">off</P>
  </Block>
  <Line>
    <P Name="ZOrder">1</P>
    <P Name="Src">2421:1231#out:1</P>
    <P Name="Dst">2421:1233#in:1</P>
  </Line>
  <Line>
    <P Name="ZOrder">2</P>
    <P Name="Src">2421:1230#out:1</P>
    <P Name="Dst">2421:1232#in:1</P>
  </Line>
  <Line>
    <P Name="Name">&lt;Positive-sequence voltage V (pu)&gt;</P>
    <P Name="ZOrder">3</P>
    <P Name="Labels">[0, 0]</P>
    <P Name="Src">2421:1232#out:2</P>
    <P Name="Points">[198, 0; 0, 20]</P>
    <P Name="Dst">2421:1231#in:2</P>
  </Line>
  <Line>
    <P Name="Name">&lt;Active power P (W)&gt;</P>
    <P Name="ZOrder">4</P>
    <P Name="Labels">[0, 0]</P>
    <P Name="Src">2421:1232#out:1</P>
    <P Name="Points">[193, 0; 0, -15; 59, 0]</P>
    <Branch>
      <P Name="ZOrder">5</P>
      <P Name="Points">[0, -45]</P>
      <P Name="Dst">2421:1235#in:1</P>
    </Branch>
    <Branch>
      <P Name="ZOrder">6</P>
      <P Name="Dst">2421:1231#in:1</P>
    </Branch>
  </Line>
  <Line>
    <P Name="Name">&lt;Reactive power Q (var)&gt;</P>
    <P Name="ZOrder">7</P>
    <P Name="Labels">[0, 0]</P>
    <P Name="Src">2421:1232#out:3</P>
    <P Name="Points">[198, 0; 0, 55]</P>
    <P Name="Dst">2421:1231#in:3</P>
  </Line>
</System>
