# Supplementary material for: Artificial neural network based hierarchical intelligent control framework for a residential microgrid
Source: Sci Rep. 2025 Nov 23;15:45174. doi: 10.1038/s41598-025-29034-x (PMC12749602; doi:10.1038/s41598-025-29034-x)
Supplement: Supplementary file 1 — Supplementary Material 1 [file 41598_2025_29034_MOESM1_ESM.slx › simulink/systems/system_2421_3.xml]

<?xml version="1.0" encoding="utf-8"?>
<System>
  <P Name="Location">[0, 25, 1440, 829]</P>
  <Block BlockType="Inport" Name="P0" SID="2421:4">
    <P Name="Position">[330, 258, 360, 272]</P>
    <P Name="ZOrder">118</P>
  </Block>
  <Block BlockType="Fcn" Name="Fcn" SID="2421:5">
    <P Name="Position">[485, 275, 565, 305]</P>
    <P Name="ZOrder">78</P>
    <P Name="ShowName">off</P>
    <P Name="Expr">1</P>
  </Block>
  <Block BlockType="Mux" Name="Mux" SID="2421:6">
    <PortCounts in="2" out="1"/>
    <P Name="Position">[785, 211, 790, 249]</P>
    <P Name="ZOrder">79</P>
    <P Name="ShowName">off</P>
    <P Name="Inputs">2</P>
    <P Name="DisplayOption">bar</P>
  </Block>
  <Block BlockType="Product" Name="Product" SID="2421:7">
    <PortCounts in="2" out="1"/>
    <P Name="Position">[600, 252, 625, 303]</P>
    <P Name="ZOrder">73</P>
    <P Name="ShowName">off</P>
    <PortProperties>
      <Port Type="out" Index="1">
        <P Name="Name">Qo</P>
      </Port>
    </PortProperties>
  </Block>
  <Block BlockType="Constant" Name="Summer1" SID="2421:8">
    <P Name="Position">[425, 297, 445, 303]</P>
    <P Name="ZOrder">74</P>
    <P Name="NameLocation">top</P>
    <P Name="ShowName">off</P>
  </Block>
  <Block BlockType="Outport" Name="PQ" SID="2421:9">
    <P Name="Position">[835, 223, 865, 237]</P>
    <P Name="ZOrder">120</P>
    <P Name="VectorParamsAs1DForOutWhenUnconnected">off</P>
  </Block>
  <Line>
    <P Name="Name">Qo</P>
    <P Name="ZOrder">1</P>
    <P Name="Labels">[0, 0]</P>
    <P Name="Src">2421:7#out:1</P>
    <P Name="Points">[96, 0; 0, -40]</P>
    <P Name="Dst">2421:6#in:2</P>
  </Line>
  <Line>
    <P Name="ZOrder">2</P>
    <P Name="Src">2421:6#out:1</P>
    <P Name="Dst">2421:9#in:1</P>
  </Line>
  <Line>
    <P Name="ZOrder">3</P>
    <P Name="Src">2421:4#out:1</P>
    <P Name="Points">[210, 0]</P>
    <Branch>
      <P Name="ZOrder">4</P>
      <P Name="Points">[0, -45]</P>
      <P Name="Dst">2421:6#in:1</P>
    </Branch>
    <Branch>
      <P Name="ZOrder">5</P>
      <P Name="Dst">2421:7#in:1</P>
    </Branch>
  </Line>
  <Line>
    <P Name="ZOrder">6</P>
    <P Name="Src">2421:5#out:1</P>
    <P Name="Dst">2421:7#in:2</P>
  </Line>
  <Line>
    <P Name="ZOrder">7</P>
    <P Name="Src">2421:8#out:1</P>
    <P Name="Points">[15, 0; 0, -10]</P>
    <P Name="Dst">2421:5#in:1</P>
  </Line>
</System>
