# Supplementary material for: Artificial neural network based hierarchical intelligent control framework for a residential microgrid
Source: Sci Rep. 2025 Nov 23;15:45174. doi: 10.1038/s41598-025-29034-x (PMC12749602; doi:10.1038/s41598-025-29034-x)
Supplement: Supplementary file 1 — Supplementary Material 1 [file 41598_2025_29034_MOESM1_ESM.slx › simulink/systems/system_2431.xml]

<?xml version="1.0" encoding="utf-8"?>
<System>
  <P Name="Location">[223, 338, 826, 833]</P>
  <P Name="SIDHighWatermark">46</P>
  <Block BlockType="Inport" Name="PVpower" SID="2431::1">
    <P Name="Position">[20, 101, 40, 119]</P>
    <P Name="ZOrder">-1</P>
  </Block>
  <Block BlockType="Inport" Name="loadDemand" SID="2431::28">
    <P Name="Position">[20, 136, 40, 154]</P>
    <P Name="ZOrder">19</P>
    <P Name="Port">2</P>
  </Block>
  <Block BlockType="Inport" Name="marketPrice" SID="2431::29">
    <P Name="Position">[20, 171, 40, 189]</P>
    <P Name="ZOrder">20</P>
    <P Name="Port">3</P>
  </Block>
  <Block BlockType="Inport" Name="SOC" SID="2431::31">
    <P Name="Position">[20, 206, 40, 224]</P>
    <P Name="ZOrder">22</P>
    <P Name="Port">4</P>
    <PortProperties>
      <Port Type="out" Index="1">
        <P Name="PropagatedSignals">SOC (%)</P>
      </Port>
    </PortProperties>
  </Block>
  <Block BlockType="Demux" Name=" Demux " SID="2431::45">
    <PortCounts in="1" out="1"/>
    <P Name="Position">[270, 230, 320, 270]</P>
    <P Name="ZOrder">36</P>
    <P Name="Outputs">1</P>
  </Block>
  <Block BlockType="S-Function" Name=" SFunction " SID="2431::44">
    <P Name="Tag">Stateflow S-Function 1</P>
    <PortCounts in="4" out="2"/>
    <P Name="Position">[180, 102, 230, 203]</P>
    <P Name="ZOrder">35</P>
    <P Name="FunctionName">sf_sfun</P>
    <P Name="PortCounts">[4 2]</P>
    <P Name="SFunctionDeploymentMode">off</P>
    <P Name="EnableBusSupport">on</P>
    <P Name="SFcnIsStateOwnerBlock">off</P>
    <PortProperties>
      <Port Type="out" Index="2">
        <P Name="Name">grid</P>
      </Port>
    </PortProperties>
  </Block>
  <Block BlockType="Terminator" Name=" Terminator " SID="2431::46">
    <P Name="Position">[460, 241, 480, 259]</P>
    <P Name="ZOrder">37</P>
  </Block>
  <Block BlockType="Outport" Name="grid" SID="2431::5">
    <P Name="Position">[460, 101, 480, 119]</P>
    <P Name="ZOrder">-5</P>
  </Block>
  <Line>
    <P Name="ZOrder">8</P>
    <P Name="Src">2431::1#out:1</P>
    <P Name="Dst">2431::44#in:1</P>
  </Line>
  <Line>
    <P Name="ZOrder">9</P>
    <P Name="Src">2431::28#out:1</P>
    <P Name="Dst">2431::44#in:2</P>
  </Line>
  <Line>
    <P Name="ZOrder">10</P>
    <P Name="Src">2431::29#out:1</P>
    <P Name="Dst">2431::44#in:3</P>
  </Line>
  <Line>
    <P Name="ZOrder">11</P>
    <P Name="Src">2431::31#out:1</P>
    <P Name="Dst">2431::44#in:4</P>
  </Line>
  <Line>
    <P Name="Name">grid</P>
    <P Name="ZOrder">12</P>
    <P Name="Labels">[0, 0]</P>
    <P Name="Src">2431::44#out:2</P>
    <P Name="Dst">2431::5#in:1</P>
  </Line>
  <Line>
    <P Name="ZOrder">13</P>
    <P Name="Src">2431::45#out:1</P>
    <P Name="Dst">2431::46#in:1</P>
  </Line>
  <Line>
    <P Name="ZOrder">14</P>
    <P Name="Src">2431::44#out:1</P>
    <P Name="Dst">2431::45#in:1</P>
  </Line>
</System>
