# Supplementary material for: Artificial neural network based hierarchical intelligent control framework for a residential microgrid
Source: Sci Rep. 2025 Nov 23;15:45174. doi: 10.1038/s41598-025-29034-x (PMC12749602; doi:10.1038/s41598-025-29034-x)
Supplement: Supplementary file 1 — Supplementary Material 1 [file 41598_2025_29034_MOESM1_ESM.slx › simulink/systems/system_2433.xml]

<?xml version="1.0" encoding="utf-8"?>
<System>
  <P Name="Location">[-1, -7, 1537, 913]</P>
  <P Name="ZoomFactor">101</P>
  <Block BlockType="From" Name="From" SID="2434">
    <P Name="Position">[440, 307, 495, 323]</P>
    <P Name="ZOrder">19703</P>
    <P Name="ShowName">off</P>
    <P Name="FontName">Arial</P>
    <P Name="FontSize">14</P>
    <P Name="GotoTag">PLOAD</P>
    <P Name="TagVisibility">global</P>
    <PortProperties>
      <Port Type="out" Index="1">
        <P Name="PropagatedSignals">Active power P (W)</P>
      </Port>
    </PortProperties>
  </Block>
  <Block BlockType="From" Name="From1" SID="2435">
    <P Name="Position">[410, 22, 455, 48]</P>
    <P Name="ZOrder">18806</P>
    <P Name="ShowName">off</P>
    <P Name="GotoTag">P_PV</P>
    <P Name="TagVisibility">global</P>
  </Block>
  <Block BlockType="From" Name="From2" SID="2436">
    <P Name="Position">[425, 113, 495, 147]</P>
    <P Name="ZOrder">20503</P>
    <P Name="GotoTag">P_GRID</P>
    <P Name="TagVisibility">global</P>
  </Block>
  <Block BlockType="From" Name="From3" SID="2437">
    <P Name="Position">[425, 347, 490, 373]</P>
    <P Name="ZOrder">18836</P>
    <P Name="ShowName">off</P>
    <P Name="GotoTag">Voltage</P>
    <P Name="TagVisibility">global</P>
  </Block>
  <Block BlockType="From" Name="From4" SID="2438">
    <P Name="Position">[425, 392, 490, 418]</P>
    <P Name="ZOrder">18838</P>
    <P Name="ShowName">off</P>
    <P Name="GotoTag">F</P>
    <P Name="TagVisibility">global</P>
  </Block>
  <Block BlockType="From" Name="From5" SID="2439">
    <P Name="Position">[400, 63, 470, 97]</P>
    <P Name="ZOrder">20502</P>
    <P Name="GotoTag">P_diesl</P>
    <P Name="TagVisibility">global</P>
  </Block>
  <Block BlockType="From" Name="From6" SID="2440">
    <P Name="Position">[425, 165, 465, 195]</P>
    <P Name="ZOrder">18828</P>
    <P Name="ShowName">off</P>
    <P Name="GotoTag">SOC</P>
    <P Name="TagVisibility">global</P>
    <PortProperties>
      <Port Type="out" Index="1">
        <P Name="PropagatedSignals">SOC (%)</P>
      </Port>
    </PortProperties>
  </Block>
  <Block BlockType="From" Name="From7" SID="2441">
    <P Name="Position">[425, 225, 465, 255]</P>
    <P Name="ZOrder">18829</P>
    <P Name="ShowName">off</P>
    <P Name="GotoTag">P_batt</P>
    <P Name="TagVisibility">global</P>
  </Block>
  <Block BlockType="From" Name="From8" SID="2442">
    <P Name="Position">[775, 301, 815, 329]</P>
    <P Name="ZOrder">19702</P>
    <P Name="GotoTag">P_Wind</P>
    <P Name="TagVisibility">global</P>
  </Block>
  <Block BlockType="Scope" Name="System" SID="2443">
    <PortCounts in="9"/>
    <P Name="Position">[950, 159, 1010, 261]</P>
    <P Name="ZOrder">18802</P>
    <P Name="ScopeSpecificationString">Simulink.scopes.TimeScopeBlockCfg(&apos;CurrentConfiguration&apos;, extmgr.ConfigurationSet(extmgr.Configuration(&apos;Core&apos;,&apos;General UI&apos;,true,&apos;FigureColor&apos;,[1 1 1]),extmgr.Configuration(&apos;Core&apos;,&apos;Source UI&apos;,true),extmgr.Configuration(&apos;Sources&apos;,&apos;WiredSimulink&apos;,true,&apos;DataLoggingSaveFormat&apos;,&apos;StructureWithTime&apos;,&apos;DataLoggingVariableName&apos;,&apos;ScopeDataPID&apos;,&apos;DataLogging&apos;,true),extmgr.Configuration(&apos;Visuals&apos;,&apos;Time Domain&apos;,true,&apos;TimeAxisLabels&apos;,&apos;All&apos;,&apos;SerializedDisplays&apos;,{struct(&apos;MinYLimReal&apos;,&apos;-940734.95262&apos;,&apos;MaxYLimReal&apos;,&apos;8616614.57359&apos;,&apos;YLabelReal&apos;,&apos;Power(W)&apos;,&apos;MinYLimMag&apos;,&apos;    0.00000&apos;,&apos;MaxYLimMag&apos;,&apos;8616614.57359&apos;,&apos;LegendVisibility&apos;,&apos;Off&apos;,&apos;XGrid&apos;,true,&apos;YGrid&apos;,true,&apos;PlotMagPhase&apos;,false,&apos;AxesColor&apos;,[1 1 1],&apos;AxesTickColor&apos;,[0 0 0],&apos;ColorOrder&apos;,[0.0666666666666667 0.443137254901961 0.745098039215686;0.866666666666667 0.329411764705882 0;0.929411764705882 0.694117647058824 0.125490196078431;0.52156862745098 0.0862745098039216 0.819607843137255;0.231372549019608 0.666666666666667 0.196078431372549;0.184313725490196 0.745098039215686 0.937254901960784;0.819607843137255 0.0156862745098039 0.545098039215686],&apos;Title&apos;,&apos;Solar Power&apos;,&apos;LinePropertiesCache&apos;,{{struct(&apos;Color&apos;,[1 0 0],&apos;LineStyle&apos;,&apos;-&apos;,&apos;LineWidth&apos;,4,&apos;Marker&apos;,&apos;none&apos;,&apos;Visible&apos;,&apos;on&apos;)}},&apos;UserDefinedChannelNames&apos;,{{}},&apos;NumLines&apos;,1,&apos;LineNames&apos;,{{&apos;Mean&apos;}},&apos;ShowContent&apos;,true,&apos;Placement&apos;,1),struct(&apos;MinYLimReal&apos;,&apos;-4.73728&apos;,&apos;MaxYLimReal&apos;,&apos;42.60225&apos;,&apos;YLabelReal&apos;,&apos; Power(W)&apos;,&apos;MinYLimMag&apos;,&apos; 0.00000&apos;,&apos;MaxYLimMag&apos;,&apos;5602.91516&apos;,&apos;LegendVisibility&apos;,&apos;Off&apos;,&apos;XGrid&apos;,true,&apos;YGrid&apos;,true,&apos;PlotMagPhase&apos;,false,&apos;AxesColor&apos;,[1 1 1],&apos;AxesTickColor&apos;,[0 0 0],&apos;ColorOrder&apos;,[0.0666666666666667 0.443137254901961 0.745098039215686;0.866666666666667 0.329411764705882 0;0.929411764705882 0.694117647058824 0.125490196078431;0.52156862745098 0.0862745098039216 0.819607843137255;0.231372549019608 0.666666666666667 0.196078431372549;0.184313725490196 0.745098039215686 0.937254901960784;0.819607843137255 0.0156862745098039 0.545098039215686],&apos;Title&apos;,&apos;Grid Power&apos;,&apos;LinePropertiesCache&apos;,{{struct(&apos;Color&apos;,[1 0 0],&apos;LineStyle&apos;,&apos;-&apos;,&apos;LineWidth&apos;,4,&apos;Marker&apos;,&apos;none&apos;,&apos;Visible&apos;,&apos;on&apos;)}},&apos;UserDefinedChannelNames&apos;,{{}},&apos;NumLines&apos;,4,&apos;LineNames&apos;,{{&apos;Power Measurement (Three-Phase)1/1:1&apos;,&apos;Power Measurement (Three-Phase)1/1:2&apos;,&apos;Power Measurement (Three-Phase)1/1:3&apos;,&apos;Power Measurement (Three-Phase)1/1:4&apos;}},&apos;ShowContent&apos;,true,&apos;Placement&apos;,2),struct(&apos;MinYLimReal&apos;,&apos;-410260.48569&apos;,&apos;MaxYLimReal&apos;,&apos;3692344.37117&apos;,&apos;YLabelReal&apos;,&apos; Power(W)&apos;,&apos;MinYLimMag&apos;,&apos;  0.00000&apos;,&apos;MaxYLimMag&apos;,&apos;18383.96338&apos;,&apos;LegendVisibility&apos;,&apos;Off&apos;,&apos;XGrid&apos;,true,&apos;YGrid&apos;,true,&apos;PlotMagPhase&apos;,false,&apos;AxesColor&apos;,[1 1 1],&apos;AxesTickColor&apos;,[0 0 0],&apos;ColorOrder&apos;,[0.0666666666666667 0.443137254901961 0.745098039215686;0.866666666666667 0.329411764705882 0;0.929411764705882 0.694117647058824 0.125490196078431;0.52156862745098 0.0862745098039216 0.819607843137255;0.231372549019608 0.666666666666667 0.196078431372549;0.184313725490196 0.745098039215686 0.937254901960784;0.819607843137255 0.0156862745098039 0.545098039215686],&apos;Title&apos;,&apos;Diesel Power&apos;,&apos;LinePropertiesCache&apos;,{{struct(&apos;Color&apos;,[1 0 0],&apos;LineStyle&apos;,&apos;-&apos;,&apos;LineWidth&apos;,4,&apos;Marker&apos;,&apos;none&apos;,&apos;Visible&apos;,&apos;on&apos;)}},&apos;UserDefinedChannelNames&apos;,{{}},&apos;NumLines&apos;,1,&apos;LineNames&apos;,{{&apos;Mean&apos;}},&apos;ShowContent&apos;,true,&apos;Placement&apos;,3),struct(&apos;MinYLimReal&apos;,&apos;70.986387&apos;,&apos;MaxYLimReal&apos;,&apos;70.986469&apos;,&apos;YLabelReal&apos;,&apos;SOC(%)&apos;,&apos;MinYLimMag&apos;,&apos;  0.00000&apos;,&apos;MaxYLimMag&apos;,&apos;13518.35988&apos;,&apos;LegendVisibility&apos;,&apos;Off&apos;,&apos;XGrid&apos;,true,&apos;YGrid&apos;,true,&apos;PlotMagPhase&apos;,false,&apos;AxesColor&apos;,[1 1 1],&apos;AxesTickColor&apos;,[0 0 0],&apos;ColorOrder&apos;,[0.0666666666666667 0.443137254901961 0.745098039215686;0.866666666666667 0.329411764705882 0;0.929411764705882 0.694117647058824 0.125490196078431;0.52156862745098 0.0862745098039216 0.819607843137255;0.231372549019608 0.666666666666667 0.196078431372549;0.184313725490196 0.745098039215686 0.937254901960784;0.819607843137255 0.0156862745098039 0.545098039215686],&apos;Title&apos;,&apos;&apos;,&apos;LinePropertiesCache&apos;,{{struct(&apos;Color&apos;,[1 0 0],&apos;LineStyle&apos;,&apos;-&apos;,&apos;LineWidth&apos;,4,&apos;Marker&apos;,&apos;none&apos;,&apos;Visible&apos;,&apos;on&apos;)}},&apos;UserDefinedChannelNames&apos;,{{}},&apos;NumLines&apos;,1,&apos;LineNames&apos;,{{&apos;&lt;SOC (%)&gt;&apos;}},&apos;ShowContent&apos;,true,&apos;Placement&apos;,4),struct(&apos;MinYLimReal&apos;,&apos;-16285208.89387&apos;,&apos;MaxYLimReal&apos;,&apos;124655379.96915&apos;,&apos;YLabelReal&apos;,&apos;Battery_Power(W)&apos;,&apos;MinYLimMag&apos;,&apos;  0.00000&apos;,&apos;MaxYLimMag&apos;,&apos;13518.35988&apos;,&apos;LegendVisibility&apos;,&apos;Off&apos;,&apos;XGrid&apos;,true,&apos;YGrid&apos;,true,&apos;PlotMagPhase&apos;,false,&apos;AxesColor&apos;,[1 1 1],&apos;AxesTickColor&apos;,[0 0 0],&apos;ColorOrder&apos;,[0.0666666666666667 0.443137254901961 0.745098039215686;0.866666666666667 0.329411764705882 0;0.929411764705882 0.694117647058824 0.125490196078431;0.52156862745098 0.0862745098039216 0.819607843137255;0.231372549019608 0.666666666666667 0.196078431372549;0.184313725490196 0.745098039215686 0.937254901960784;0.819607843137255 0.0156862745098039 0.545098039215686],&apos;Title&apos;,&apos;&apos;,&apos;LinePropertiesCache&apos;,{{struct(&apos;Color&apos;,[1 0 0],&apos;LineStyle&apos;,&apos;-&apos;,&apos;LineWidth&apos;,4,&apos;Marker&apos;,&apos;none&apos;,&apos;Visible&apos;,&apos;on&apos;)}},&apos;UserDefinedChannelNames&apos;,{{}},&apos;NumLines&apos;,1,&apos;LineNames&apos;,{{&apos;Mean2&apos;}},&apos;ShowContent&apos;,true,&apos;Placement&apos;,5),struct(&apos;MinYLimReal&apos;,&apos;-1093.58864&apos;,&apos;MaxYLimReal&apos;,&apos;9842.29898&apos;,&apos;YLabelReal&apos;,&apos;DC_Bus_Voltage(V)&apos;,&apos;MinYLimMag&apos;,&apos;  0.00000&apos;,&apos;MaxYLimMag&apos;,&apos;10714.26649&apos;,&apos;LegendVisibility&apos;,&apos;Off&apos;,&apos;XGrid&apos;,true,&apos;YGrid&apos;,true,&apos;PlotMagPhase&apos;,false,&apos;AxesColor&apos;,[1 1 1],&apos;AxesTickColor&apos;,[0 0 0],&apos;ColorOrder&apos;,[0.0666666666666667 0.443137254901961 0.745098039215686;0.866666666666667 0.329411764705882 0;0.929411764705882 0.694117647058824 0.125490196078431;0.52156862745098 0.0862745098039216 0.819607843137255;0.231372549019608 0.666666666666667 0.196078431372549;0.184313725490196 0.745098039215686 0.937254901960784;0.819607843137255 0.0156862745098039 0.545098039215686],&apos;Title&apos;,&apos;&apos;,&apos;LinePropertiesCache&apos;,{{struct(&apos;Color&apos;,[1 0 0],&apos;LineStyle&apos;,&apos;-&apos;,&apos;LineWidth&apos;,4,&apos;Marker&apos;,&apos;none&apos;,&apos;Visible&apos;,&apos;on&apos;)}},&apos;UserDefinedChannelNames&apos;,{{}},&apos;NumLines&apos;,1,&apos;LineNames&apos;,{{&apos;Voltage Measurement&apos;}},&apos;ShowContent&apos;,true,&apos;Placement&apos;,6),struct(&apos;MinYLimReal&apos;,&apos;8000000.00000&apos;,&apos;MaxYLimReal&apos;,&apos;10000000.00000&apos;,&apos;YLabelReal&apos;,&apos;AC POWER&apos;,&apos;MinYLimMag&apos;,&apos;   0.00000&apos;,&apos;MaxYLimMag&apos;,&apos;50502.3962&apos;,&apos;LegendVisibility&apos;,&apos;Off&apos;,&apos;XGrid&apos;,true,&apos;YGrid&apos;,true,&apos;PlotMagPhase&apos;,false,&apos;AxesColor&apos;,[1 1 1],&apos;AxesTickColor&apos;,[0 0 0],&apos;ColorOrder&apos;,[0.0666666666666667 0.443137254901961 0.745098039215686;0.866666666666667 0.329411764705882 0;0.929411764705882 0.694117647058824 0.125490196078431;0.52156862745098 0.0862745098039216 0.819607843137255;0.231372549019608 0.666666666666667 0.196078431372549;0.184313725490196 0.745098039215686 0.937254901960784;0.819607843137255 0.0156862745098039 0.545098039215686],&apos;Title&apos;,&apos;&apos;,&apos;LinePropertiesCache&apos;,{{struct(&apos;Color&apos;,[1 0 0],&apos;LineStyle&apos;,&apos;-&apos;,&apos;LineWidth&apos;,4,&apos;Marker&apos;,&apos;none&apos;,&apos;Visible&apos;,&apos;on&apos;)}},&apos;UserDefinedChannelNames&apos;,{{}},&apos;NumLines&apos;,1,&apos;LineNames&apos;,{{&apos;&lt;Active power P (W)&gt;&apos;}},&apos;ShowContent&apos;,true,&apos;Placement&apos;,7),struct(&apos;MinYLimReal&apos;,&apos;49.99714&apos;,&apos;MaxYLimReal&apos;,&apos;50.02416&apos;,&apos;YLabelReal&apos;,&apos;FREQUENCY&apos;,&apos;MinYLimMag&apos;,&apos;49.92014&apos;,&apos;MaxYLimMag&apos;,&apos;50.04022&apos;,&apos;LegendVisibility&apos;,&apos;Off&apos;,&apos;XGrid&apos;,true,&apos;YGrid&apos;,true,&apos;PlotMagPhase&apos;,false,&apos;AxesColor&apos;,[1 1 1],&apos;AxesTickColor&apos;,[0 0 0],&apos;ColorOrder&apos;,[0.0666666666666667 0.443137254901961 0.745098039215686;0.866666666666667 0.329411764705882 0;0.929411764705882 0.694117647058824 0.125490196078431;0.52156862745098 0.0862745098039216 0.819607843137255;0.231372549019608 0.666666666666667 0.196078431372549;0.184313725490196 0.745098039215686 0.937254901960784;0.819607843137255 0.0156862745098039 0.545098039215686],&apos;Title&apos;,&apos;&apos;,&apos;LinePropertiesCache&apos;,{{struct(&apos;Color&apos;,[1 0 0],&apos;LineStyle&apos;,&apos;-&apos;,&apos;LineWidth&apos;,4,&apos;Marker&apos;,&apos;none&apos;,&apos;Visible&apos;,&apos;on&apos;)}},&apos;UserDefinedChannelNames&apos;,{{}},&apos;NumLines&apos;,1,&apos;LineNames&apos;,{{&apos;PLL (3ph)/1&apos;}},&apos;ShowContent&apos;,true,&apos;Placement&apos;,8),struct(&apos;MinYLimReal&apos;,&apos;-331664.22994&apos;,&apos;MaxYLimReal&apos;,&apos;2984978.06948&apos;,&apos;YLabelReal&apos;,&apos;Wind Power&apos;,&apos;MinYLimMag&apos;,&apos;   0.00000&apos;,&apos;MaxYLimMag&apos;,&apos;41418.22894&apos;,&apos;LegendVisibility&apos;,&apos;Off&apos;,&apos;XGrid&apos;,true,&apos;YGrid&apos;,true,&apos;PlotMagPhase&apos;,false,&apos;AxesColor&apos;,[1 1 1],&apos;AxesTickColor&apos;,[0 0 0],&apos;ColorOrder&apos;,[0.0666666666666667 0.443137254901961 0.745098039215686;0.866666666666667 0.329411764705882 0;0.929411764705882 0.694117647058824 0.125490196078431;0.52156862745098 0.0862745098039216 0.819607843137255;0.231372549019608 0.666666666666667 0.196078431372549;0.184313725490196 0.745098039215686 0.937254901960784;0.819607843137255 0.0156862745098039 0.545098039215686],&apos;Title&apos;,&apos;&apos;,&apos;LinePropertiesCache&apos;,{{struct(&apos;Color&apos;,[1 0 0],&apos;LineStyle&apos;,&apos;-&apos;,&apos;LineWidth&apos;,4,&apos;Marker&apos;,&apos;none&apos;,&apos;Visible&apos;,&apos;on&apos;)}},&apos;UserDefinedChannelNames&apos;,{{}},&apos;NumLines&apos;,1,&apos;LineNames&apos;,{{&apos;Mean&apos;}},&apos;ShowContent&apos;,true,&apos;Placement&apos;,9)},&apos;TimeUnits&apos;,&apos;seconds&apos;,&apos;ShowTimeAxisLabel&apos;,true,&apos;DisplayPropertyDefaults&apos;,struct(&apos;ColorOrder&apos;,[0.0745098039215686 0.623529411764706 1;1 0.411764705882353 0.16078431372549;1 1 0.0666666666666667;0.717647058823529 0.274509803921569 1;0.392156862745098 0.831372549019608 0.0745098039215686;0.0588235294117647 1 1;1 0.0745098039215686 0.650980392156863]),&apos;DisplayLayoutDimensions&apos;,[3 3],&apos;DisplayContentCache&apos;,[],&apos;TimeDisplayOffset&apos;,&apos;0.1&apos;),extmgr.Configuration(&apos;Tools&apos;,&apos;Plot Navigation&apos;,true,&apos;OnceAtStop&apos;,false,&apos;PreviousAutoscale&apos;,&apos;XY&apos;),extmgr.Configuration(&apos;Tools&apos;,&apos;Measurements&apos;,true,&apos;Version&apos;,&apos;2024b&apos;)),&apos;Version&apos;,&apos;2024b&apos;,&apos;Position&apos;,[55.4 108.2 1440 734.4])</P>
    <P Name="NumInputPorts">9</P>
    <P Name="Floating">off</P>
  </Block>
  <Line>
    <P Name="ZOrder">1</P>
    <P Name="Src">2440#out:1</P>
    <P Name="Points">[198, 0; 0, 20]</P>
    <P Name="Dst">2443#in:4</P>
  </Line>
  <Line>
    <P Name="ZOrder">2</P>
    <P Name="Src">2434#out:1</P>
    <P Name="Points">[169, 0; 0, -85]</P>
    <P Name="Dst">2443#in:7</P>
  </Line>
  <Line>
    <P Name="ZOrder">3</P>
    <P Name="Src">2438#out:1</P>
    <P Name="Points">[214, 0; 0, -165]</P>
    <P Name="Dst">2443#in:8</P>
  </Line>
  <Line>
    <P Name="ZOrder">4</P>
    <P Name="Src">2435#out:1</P>
    <P Name="Points">[272, 0; 0, 135]</P>
    <P Name="Dst">2443#in:1</P>
  </Line>
  <Line>
    <P Name="ZOrder">5</P>
    <P Name="Src">2439#out:1</P>
    <P Name="Points">[107, 0; 0, 110]</P>
    <P Name="Dst">2443#in:3</P>
  </Line>
  <Line>
    <P Name="ZOrder">6</P>
    <P Name="Src">2437#out:1</P>
    <P Name="Points">[194, 0; 0, -140]</P>
    <P Name="Dst">2443#in:6</P>
  </Line>
  <Line>
    <P Name="ZOrder">7</P>
    <P Name="Src">2441#out:1</P>
    <P Name="Points">[219, 0; 0, -30]</P>
    <P Name="Dst">2443#in:5</P>
  </Line>
  <Line>
    <P Name="ZOrder">8</P>
    <P Name="Src">2436#out:1</P>
    <P Name="Points">[190, 0; 0, 50]</P>
    <P Name="Dst">2443#in:2</P>
  </Line>
  <Line>
    <P Name="ZOrder">9</P>
    <P Name="Src">2442#out:1</P>
    <P Name="Points">[73, 0; 0, -65]</P>
    <P Name="Dst">2443#in:9</P>
  </Line>
</System>
