# Supplementary material for: Artificial neural network based hierarchical intelligent control framework for a residential microgrid
Source: Sci Rep. 2025 Nov 23;15:45174. doi: 10.1038/s41598-025-29034-x (PMC12749602; doi:10.1038/s41598-025-29034-x)
Supplement: Supplementary file 1 — Supplementary Material 1 [file 41598_2025_29034_MOESM1_ESM.slx › simulink/systems/system_2447.xml]

<?xml version="1.0" encoding="utf-8"?>
<System>
  <P Name="Location">[-1, -7, 1537, 913]</P>
  <P Name="ZoomFactor">93</P>
  <Block BlockType="BusSelector" Name="Bus&#xA;Selector1" SID="2448">
    <PortCounts in="1" out="1"/>
    <P Name="Position">[1315, 470, 1330, 540]</P>
    <P Name="ZOrder">19561</P>
    <P Name="ShowName">off</P>
    <P Name="OutputSignals">Rotor speed wm (rad/s)</P>
    <PortProperties>
      <Port Type="out" Index="1">
        <P Name="Name">&lt;Rotor speed wm (rad/s)&gt;</P>
      </Port>
    </PortProperties>
  </Block>
  <Block BlockType="BusSelector" Name="Bus&#xA;Selector2" SID="2449">
    <PortCounts in="1" out="1"/>
    <P Name="Position">[1245, -40, 1260, 30]</P>
    <P Name="ZOrder">19519</P>
    <P Name="ShowName">off</P>
    <P Name="OutputSignals">Rotor speed wm (rad/s)</P>
    <PortProperties>
      <Port Type="out" Index="1">
        <P Name="Name">&lt;Rotor speed wm (rad/s)&gt;</P>
      </Port>
    </PortProperties>
  </Block>
  <Block BlockType="Constant" Name="Constant1" SID="2450">
    <P Name="Position">[695, 205, 725, 235]</P>
    <P Name="ZOrder">19522</P>
    <P Name="Value">10</P>
  </Block>
  <Block BlockType="Constant" Name="Constant2" SID="2451">
    <P Name="Position">[680, 10, 710, 40]</P>
    <P Name="ZOrder">19517</P>
    <P Name="Value">0</P>
  </Block>
  <Block BlockType="Constant" Name="Constant3" SID="2452">
    <P Name="Position">[765, 715, 795, 745]</P>
    <P Name="ZOrder">19563</P>
    <P Name="Value">10</P>
  </Block>
  <Block BlockType="Constant" Name="Constant4" SID="2453">
    <P Name="Position">[680, -65, 710, -35]</P>
    <P Name="ZOrder">19518</P>
    <P Name="Value">1.7</P>
  </Block>
  <Block BlockType="Constant" Name="Constant5" SID="2454">
    <P Name="Position">[750, 520, 780, 550]</P>
    <P Name="ZOrder">19559</P>
    <P Name="Value">0</P>
  </Block>
  <Block BlockType="Constant" Name="Constant6" SID="2455">
    <P Name="Position">[750, 445, 780, 475]</P>
    <P Name="ZOrder">19560</P>
    <P Name="Value">1.7</P>
  </Block>
  <Block BlockType="Reference" Name="Current Measurement2" SID="2456">
    <PortCounts out="1" lconn="1" rconn="1"/>
    <P Name="Position">[1565, 78, 1590, 102]</P>
    <P Name="ZOrder">19523</P>
    <P Name="LibraryVersion">8.1</P>
    <P Name="UserDataPersistent">on</P>
    <P Name="SourceBlock">spsCurrentMeasurementLib/Current Measurement</P>
    <P Name="SourceType">Current Measurement</P>
    <InstanceData>
      <P Name="RTWMemSecFuncInitTerm">Inherit from model</P>
      <P Name="RTWMemSecFuncExecute">Inherit from model</P>
      <P Name="RTWMemSecDataConstants">Inherit from model</P>
      <P Name="RTWMemSecDataInternal">Inherit from model</P>
      <P Name="RTWMemSecDataParameters">Inherit from model</P>
      <P Name="ContentPreviewEnabled">off</P>
      <P Name="PhasorSimulation">off</P>
      <P Name="OutputType">Complex</P>
      <P Name="PSBequivalent">0</P>
    </InstanceData>
  </Block>
  <Block BlockType="Gain" Name="Gain1" SID="2457">
    <P Name="Position">[1045, -25, 1075, 5]</P>
    <P Name="ZOrder">19516</P>
  </Block>
  <Block BlockType="Gain" Name="Gain2" SID="2458">
    <P Name="Position">[1115, 485, 1145, 515]</P>
    <P Name="ZOrder">19558</P>
  </Block>
  <Block BlockType="Goto" Name="Goto2" SID="2459">
    <P Name="Position">[1980, 191, 2020, 219]</P>
    <P Name="ZOrder">19527</P>
    <P Name="GotoTag">P_Wind</P>
    <P Name="TagVisibility">global</P>
  </Block>
  <Block BlockType="Reference" Name="Mean" SID="2460">
    <PortCounts in="1" out="1"/>
    <P Name="Position">[1860, 185, 1910, 225]</P>
    <P Name="ZOrder">19738</P>
    <P Name="LibrarySourceBlock">sps_lib/Sensors and Measurements/Mean</P>
    <P Name="LibraryVersion">8.1</P>
    <P Name="FontName">Arial</P>
    <P Name="SourceBlock">spsMeanLib/Mean</P>
    <P Name="SourceType">Mean</P>
    <InstanceData>
      <P Name="RTWMemSecFuncInitTerm">Inherit from model</P>
      <P Name="RTWMemSecFuncExecute">Inherit from model</P>
      <P Name="RTWMemSecDataConstants">Inherit from model</P>
      <P Name="RTWMemSecDataInternal">Inherit from model</P>
      <P Name="RTWMemSecDataParameters">Inherit from model</P>
      <P Name="ContentPreviewEnabled">on</P>
      <P Name="Freq">50</P>
      <P Name="Vinit">0</P>
      <P Name="Ts">0</P>
    </InstanceData>
  </Block>
  <Block BlockType="Reference" Name="Permanent Magnet&#xA;Synchronous Machine" SID="2461">
    <PortCounts in="1" out="1" lconn="3"/>
    <P Name="Position">[1115, -12, 1205, 72]</P>
    <P Name="ZOrder">19515</P>
    <P Name="LibraryVersion">8.1</P>
    <P Name="SourceBlock">spsPermanentMagnetSynchronousMachineLib/Permanent Magnet
Synchronous Machine</P>
    <P Name="SourceType">Permanent Magnet Synchronous Machine</P>
    <InstanceData>
      <P Name="RTWMemSecFuncInitTerm">Inherit from model</P>
      <P Name="RTWMemSecFuncExecute">Inherit from model</P>
      <P Name="RTWMemSecDataConstants">Inherit from model</P>
      <P Name="RTWMemSecDataInternal">Inherit from model</P>
      <P Name="RTWMemSecDataParameters">Inherit from model</P>
      <P Name="ContentPreviewEnabled">on</P>
      <P Name="NbPhases">3</P>
      <P Name="FluxDistribution">Sinusoidal</P>
      <P Name="RotorType">Round</P>
      <P Name="MechanicalLoad">Torque Tm</P>
      <P Name="PresetModel">No</P>
      <P Name="ShowDetailedParameters">on</P>
      <P Name="MeasurementBus">off</P>
      <P Name="Resistance">0.048</P>
      <P Name="Inductance">8.5e-3</P>
      <P Name="dqInductances">[8.5e-3,8.5e-3]</P>
      <P Name="La">0.00016</P>
      <P Name="MachineConstant">Flux linkage established by magnets (V.s)</P>
      <P Name="Flux">0.048</P>
      <P Name="VoltageCst">26.1187</P>
      <P Name="TorqueCst">0.216</P>
      <P Name="Flat">120</P>
      <P Name="Mechanical">[0.000002 0.00000037 3  0]</P>
      <P Name="PolePairs">4</P>
      <P Name="InitialConditions">[0,0, 0,0]</P>
      <P Name="InitialConditions5ph">[0 0 0 0 0 0]</P>
      <P Name="RefAngle">90 degrees behind phase A axis (modified Park)</P>
      <P Name="IterativeDiscreteModel">Trapezoidal non iterative</P>
      <P Name="TsBlock">1e-5</P>
      <P Name="TsPowergui">0</P>
    </InstanceData>
  </Block>
  <Block BlockType="Reference" Name="Permanent Magnet&#xA;Synchronous Machine1" SID="2462">
    <PortCounts in="1" out="1" lconn="3"/>
    <P Name="Position">[1185, 498, 1275, 582]</P>
    <P Name="ZOrder">19557</P>
    <P Name="LibraryVersion">8.1</P>
    <P Name="SourceBlock">spsPermanentMagnetSynchronousMachineLib/Permanent Magnet
Synchronous Machine</P>
    <P Name="SourceType">Permanent Magnet Synchronous Machine</P>
    <InstanceData>
      <P Name="RTWMemSecFuncInitTerm">Inherit from model</P>
      <P Name="RTWMemSecFuncExecute">Inherit from model</P>
      <P Name="RTWMemSecDataConstants">Inherit from model</P>
      <P Name="RTWMemSecDataInternal">Inherit from model</P>
      <P Name="RTWMemSecDataParameters">Inherit from model</P>
      <P Name="ContentPreviewEnabled">on</P>
      <P Name="NbPhases">3</P>
      <P Name="FluxDistribution">Sinusoidal</P>
      <P Name="RotorType">Round</P>
      <P Name="MechanicalLoad">Torque Tm</P>
      <P Name="PresetModel">No</P>
      <P Name="ShowDetailedParameters">on</P>
      <P Name="MeasurementBus">off</P>
      <P Name="Resistance">0.048</P>
      <P Name="Inductance">8.5e-3</P>
      <P Name="dqInductances">[8.5e-3,8.5e-3]</P>
      <P Name="La">0.00016</P>
      <P Name="MachineConstant">Flux linkage established by magnets (V.s)</P>
      <P Name="Flux">0.048</P>
      <P Name="VoltageCst">26.1187</P>
      <P Name="TorqueCst">0.216</P>
      <P Name="Flat">120</P>
      <P Name="Mechanical">[0.000002 0.00000037 3  0]</P>
      <P Name="PolePairs">4</P>
      <P Name="InitialConditions">[0,0, 0,0]</P>
      <P Name="InitialConditions5ph">[0 0 0 0 0 0]</P>
      <P Name="RefAngle">90 degrees behind phase A axis (modified Park)</P>
      <P Name="IterativeDiscreteModel">Trapezoidal non iterative</P>
      <P Name="TsBlock">1e-5</P>
      <P Name="TsPowergui">0</P>
    </InstanceData>
  </Block>
  <Block BlockType="Product" Name="Product" SID="2463">
    <PortCounts in="2" out="1"/>
    <P Name="Position">[1790, 187, 1820, 218]</P>
    <P Name="ZOrder">19526</P>
  </Block>
  <Block BlockType="Scope" Name="Scope1" SID="2464">
    <PortCounts in="1"/>
    <P Name="Position">[2015, 304, 2045, 336]</P>
    <P Name="ZOrder">19533</P>
    <P Name="ScopeSpecificationString">Simulink.scopes.TimeScopeBlockCfg(&apos;CurrentConfiguration&apos;, extmgr.ConfigurationSet(extmgr.Configuration(&apos;Core&apos;,&apos;General UI&apos;,true),extmgr.Configuration(&apos;Core&apos;,&apos;Source UI&apos;,true),extmgr.Configuration(&apos;Sources&apos;,&apos;WiredSimulink&apos;,true,&apos;DataLoggingVariableName&apos;,&apos;ScopeData2&apos;),extmgr.Configuration(&apos;Visuals&apos;,&apos;Time Domain&apos;,true,&apos;SerializedDisplays&apos;,{struct(&apos;MinYLimReal&apos;,&apos;2945890.43318&apos;,&apos;MaxYLimReal&apos;,&apos;3002909.71108&apos;,&apos;YLabelReal&apos;,&apos;&apos;,&apos;MinYLimMag&apos;,&apos;2945890.43318&apos;,&apos;MaxYLimMag&apos;,&apos;3002909.71108&apos;,&apos;LegendVisibility&apos;,&apos;off&apos;,&apos;XGrid&apos;,true,&apos;YGrid&apos;,true,&apos;PlotMagPhase&apos;,false,&apos;AxesColor&apos;,[0 0 0],&apos;AxesTickColor&apos;,[0.686274509803922 0.686274509803922 0.686274509803922],&apos;ColorOrder&apos;,[1 1 0.0666666666666667;0.0745098039215686 0.623529411764706 1;1 0.411764705882353 0.16078431372549;0.392156862745098 0.831372549019608 0.0745098039215686;0.717647058823529 0.274509803921569 1;0.0588235294117647 1 1;1 0.0745098039215686 0.650980392156863],&apos;Title&apos;,&apos;%&lt;SignalLabel&gt;&apos;,&apos;LinePropertiesCache&apos;,{{}},&apos;UserDefinedChannelNames&apos;,{{}},&apos;NumLines&apos;,1,&apos;LineNames&apos;,{{&apos;Mean&apos;}},&apos;ShowContent&apos;,true,&apos;Placement&apos;,1)},&apos;DisplayPropertyDefaults&apos;,struct(&apos;MinYLimReal&apos;,&apos;2945890.43318&apos;,&apos;MaxYLimReal&apos;,&apos;3002909.71108&apos;,&apos;YLabelReal&apos;,&apos;&apos;,&apos;MinYLimMag&apos;,&apos;2945890.43318&apos;,&apos;MaxYLimMag&apos;,&apos;3002909.71108&apos;,&apos;LegendVisibility&apos;,&apos;off&apos;,&apos;XGrid&apos;,true,&apos;YGrid&apos;,true,&apos;PlotMagPhase&apos;,false,&apos;AxesColor&apos;,[0 0 0],&apos;AxesTickColor&apos;,[0.686274509803922 0.686274509803922 0.686274509803922],&apos;ColorOrder&apos;,[0.0745098039215686 0.623529411764706 1;1 0.411764705882353 0.16078431372549;1 1 0.0666666666666667;0.717647058823529 0.274509803921569 1;0.392156862745098 0.831372549019608 0.0745098039215686;0.0588235294117647 1 1;1 0.0745098039215686 0.650980392156863])),extmgr.Configuration(&apos;Tools&apos;,&apos;Plot Navigation&apos;,true,&apos;OnceAtStop&apos;,false,&apos;PreviousAutoscale&apos;,&apos;XY&apos;),extmgr.Configuration(&apos;Tools&apos;,&apos;Measurements&apos;,true,&apos;Version&apos;,&apos;2023b&apos;)),&apos;Version&apos;,&apos;2024b&apos;,&apos;Position&apos;,[748 373 399 302])</P>
    <P Name="NumInputPorts">1</P>
    <P Name="Floating">off</P>
  </Block>
  <Block BlockType="Scope" Name="Scope2" SID="2465">
    <PortCounts in="1"/>
    <P Name="Position">[1365, 354, 1395, 386]</P>
    <P Name="ZOrder">19525</P>
    <P Name="ScopeSpecificationString">Simulink.scopes.TimeScopeBlockCfg(&apos;CurrentConfiguration&apos;, extmgr.ConfigurationSet(extmgr.Configuration(&apos;Core&apos;,&apos;General UI&apos;,true),extmgr.Configuration(&apos;Core&apos;,&apos;Source UI&apos;,true),extmgr.Configuration(&apos;Sources&apos;,&apos;WiredSimulink&apos;,true,&apos;DataLoggingVariableName&apos;,&apos;ScopeData3&apos;),extmgr.Configuration(&apos;Visuals&apos;,&apos;Time Domain&apos;,true,&apos;SerializedDisplays&apos;,{struct(&apos;MinYLimReal&apos;,&apos;-1322.80956&apos;,&apos;MaxYLimReal&apos;,&apos;1315.90851&apos;,&apos;YLabelReal&apos;,&apos;&apos;,&apos;MinYLimMag&apos;,&apos;  0.00000&apos;,&apos;MaxYLimMag&apos;,&apos;1322.80956&apos;,&apos;LegendVisibility&apos;,&apos;off&apos;,&apos;XGrid&apos;,true,&apos;YGrid&apos;,true,&apos;PlotMagPhase&apos;,false,&apos;AxesColor&apos;,[0 0 0],&apos;AxesTickColor&apos;,[0.686274509803922 0.686274509803922 0.686274509803922],&apos;ColorOrder&apos;,[1 1 0.0666666666666667;0.0745098039215686 0.623529411764706 1;1 0.411764705882353 0.16078431372549;0.392156862745098 0.831372549019608 0.0745098039215686;0.717647058823529 0.274509803921569 1;0.0588235294117647 1 1;1 0.0745098039215686 0.650980392156863],&apos;Title&apos;,&apos;%&lt;SignalLabel&gt;&apos;,&apos;LinePropertiesCache&apos;,{{}},&apos;UserDefinedChannelNames&apos;,{{}},&apos;NumLines&apos;,1,&apos;LineNames&apos;,{{&apos;Voltage Measurement2&apos;}},&apos;ShowContent&apos;,true,&apos;Placement&apos;,1)},&apos;DisplayPropertyDefaults&apos;,struct(&apos;MinYLimReal&apos;,&apos;-1322.80956&apos;,&apos;MaxYLimReal&apos;,&apos;1315.90851&apos;,&apos;YLabelReal&apos;,&apos;&apos;,&apos;MinYLimMag&apos;,&apos;  0.00000&apos;,&apos;MaxYLimMag&apos;,&apos;1322.80956&apos;,&apos;LegendVisibility&apos;,&apos;off&apos;,&apos;XGrid&apos;,true,&apos;YGrid&apos;,true,&apos;PlotMagPhase&apos;,false,&apos;AxesColor&apos;,[0 0 0],&apos;AxesTickColor&apos;,[0.686274509803922 0.686274509803922 0.686274509803922],&apos;ColorOrder&apos;,[0.0745098039215686 0.623529411764706 1;1 0.411764705882353 0.16078431372549;1 1 0.0666666666666667;0.717647058823529 0.274509803921569 1;0.392156862745098 0.831372549019608 0.0745098039215686;0.0588235294117647 1 1;1 0.0745098039215686 0.650980392156863])),extmgr.Configuration(&apos;Tools&apos;,&apos;Plot Navigation&apos;,true,&apos;OnceAtStop&apos;,false,&apos;PreviousAutoscale&apos;,&apos;XY&apos;),extmgr.Configuration(&apos;Tools&apos;,&apos;Measurements&apos;,true,&apos;Version&apos;,&apos;2018a&apos;)),&apos;Version&apos;,&apos;2024b&apos;,&apos;Position&apos;,[1 41 1366 651])</P>
    <P Name="NumInputPorts">1</P>
    <P Name="Floating">off</P>
  </Block>
  <Block BlockType="Scope" Name="Scope3" SID="2466">
    <PortCounts in="1"/>
    <P Name="Position">[1400, -21, 1430, 11]</P>
    <P Name="ZOrder">19520</P>
    <P Name="ScopeSpecificationString">Simulink.scopes.TimeScopeBlockCfg(&apos;CurrentConfiguration&apos;, extmgr.ConfigurationSet(extmgr.Configuration(&apos;Core&apos;,&apos;General UI&apos;,true),extmgr.Configuration(&apos;Core&apos;,&apos;Source UI&apos;,true),extmgr.Configuration(&apos;Sources&apos;,&apos;WiredSimulink&apos;,true,&apos;DataLoggingVariableName&apos;,&apos;ScopeData4&apos;),extmgr.Configuration(&apos;Visuals&apos;,&apos;Time Domain&apos;,true),extmgr.Configuration(&apos;Tools&apos;,&apos;Plot Navigation&apos;,true),extmgr.Configuration(&apos;Tools&apos;,&apos;Measurements&apos;,true)),&apos;Version&apos;,&apos;2024b&apos;)</P>
    <P Name="NumInputPorts">1</P>
    <P Name="Floating">off</P>
  </Block>
  <Block BlockType="Scope" Name="Scope4" SID="2467">
    <PortCounts in="1"/>
    <P Name="Position">[485, 584, 515, 616]</P>
    <P Name="ZOrder">19531</P>
    <P Name="ScopeSpecificationString">Simulink.scopes.TimeScopeBlockCfg(&apos;CurrentConfiguration&apos;, extmgr.ConfigurationSet(extmgr.Configuration(&apos;Core&apos;,&apos;General UI&apos;,true,&apos;FigureColor&apos;,[1 1 1]),extmgr.Configuration(&apos;Core&apos;,&apos;Source UI&apos;,true),extmgr.Configuration(&apos;Sources&apos;,&apos;WiredSimulink&apos;,true,&apos;DataLoggingVariableName&apos;,&apos;ScopeData5&apos;),extmgr.Configuration(&apos;Visuals&apos;,&apos;Time Domain&apos;,true,&apos;SerializedDisplays&apos;,{struct(&apos;MinYLimReal&apos;,&apos;8.3&apos;,&apos;MaxYLimReal&apos;,&apos;19.3&apos;,&apos;YLabelReal&apos;,&apos;&apos;,&apos;MinYLimMag&apos;,&apos;8.3&apos;,&apos;MaxYLimMag&apos;,&apos;19.3&apos;,&apos;LegendVisibility&apos;,&apos;off&apos;,&apos;XGrid&apos;,true,&apos;YGrid&apos;,true,&apos;PlotMagPhase&apos;,false,&apos;AxesColor&apos;,[1 1 1],&apos;AxesTickColor&apos;,[0 0 0],&apos;ColorOrder&apos;,[0 0.447058823529412 0.741176470588235;0.850980392156863 0.325490196078431 0.0980392156862745;0.929411764705882 0.694117647058824 0.125490196078431;0.494117647058824 0.184313725490196 0.556862745098039;0.466666666666667 0.674509803921569 0.188235294117647;0.301960784313725 0.745098039215686 0.933333333333333;0.635294117647059 0.0784313725490196 0.184313725490196],&apos;Title&apos;,&apos;%&lt;SignalLabel&gt;&apos;,&apos;LinePropertiesCache&apos;,{{struct(&apos;Color&apos;,[1 0 0],&apos;LineStyle&apos;,&apos;-&apos;,&apos;LineWidth&apos;,4,&apos;Marker&apos;,&apos;none&apos;,&apos;Visible&apos;,&apos;on&apos;)}},&apos;UserDefinedChannelNames&apos;,{{}},&apos;NumLines&apos;,1,&apos;LineNames&apos;,{{&apos;Solar Irradiation1&apos;}},&apos;ShowContent&apos;,true,&apos;Placement&apos;,1)},&apos;DisplayPropertyDefaults&apos;,struct(&apos;MinYLimReal&apos;,&apos;8.3&apos;,&apos;MaxYLimReal&apos;,&apos;19.3&apos;,&apos;YLabelReal&apos;,&apos;&apos;,&apos;MinYLimMag&apos;,&apos;8.3&apos;,&apos;MaxYLimMag&apos;,&apos;19.3&apos;,&apos;LegendVisibility&apos;,&apos;off&apos;,&apos;XGrid&apos;,true,&apos;YGrid&apos;,true,&apos;PlotMagPhase&apos;,false,&apos;AxesColor&apos;,[1 1 1],&apos;AxesTickColor&apos;,[0 0 0],&apos;ColorOrder&apos;,[0.0745098039215686 0.623529411764706 1;1 0.411764705882353 0.16078431372549;1 1 0.0666666666666667;0.717647058823529 0.274509803921569 1;0.392156862745098 0.831372549019608 0.0745098039215686;0.0588235294117647 1 1;1 0.0745098039215686 0.650980392156863])),extmgr.Configuration(&apos;Tools&apos;,&apos;Plot Navigation&apos;,true,&apos;PreviousAutoscale&apos;,&apos;XY&apos;),extmgr.Configuration(&apos;Tools&apos;,&apos;Measurements&apos;,true,&apos;Version&apos;,&apos;2023b&apos;)),&apos;Version&apos;,&apos;2024b&apos;,&apos;Position&apos;,[106 72 1366 651])</P>
    <P Name="NumInputPorts">1</P>
    <P Name="Floating">off</P>
  </Block>
  <Block BlockType="Scope" Name="Scope5" SID="2468">
    <PortCounts in="1"/>
    <P Name="Position">[1435, 864, 1465, 896]</P>
    <P Name="ZOrder">19565</P>
    <P Name="ScopeSpecificationString">Simulink.scopes.TimeScopeBlockCfg(&apos;CurrentConfiguration&apos;, extmgr.ConfigurationSet(extmgr.Configuration(&apos;Core&apos;,&apos;General UI&apos;,true),extmgr.Configuration(&apos;Core&apos;,&apos;Source UI&apos;,true),extmgr.Configuration(&apos;Sources&apos;,&apos;WiredSimulink&apos;,true,&apos;DataLoggingVariableName&apos;,&apos;ScopeData6&apos;),extmgr.Configuration(&apos;Visuals&apos;,&apos;Time Domain&apos;,true,&apos;SerializedDisplays&apos;,{struct(&apos;MinYLimReal&apos;,&apos;-1322.80956&apos;,&apos;MaxYLimReal&apos;,&apos;1315.90851&apos;,&apos;YLabelReal&apos;,&apos;&apos;,&apos;MinYLimMag&apos;,&apos;  0.00000&apos;,&apos;MaxYLimMag&apos;,&apos;1322.80956&apos;,&apos;LegendVisibility&apos;,&apos;off&apos;,&apos;XGrid&apos;,true,&apos;YGrid&apos;,true,&apos;PlotMagPhase&apos;,false,&apos;AxesColor&apos;,[0 0 0],&apos;AxesTickColor&apos;,[0.686274509803922 0.686274509803922 0.686274509803922],&apos;ColorOrder&apos;,[1 1 0.0666666666666667;0.0745098039215686 0.623529411764706 1;1 0.411764705882353 0.16078431372549;0.392156862745098 0.831372549019608 0.0745098039215686;0.717647058823529 0.274509803921569 1;0.0588235294117647 1 1;1 0.0745098039215686 0.650980392156863],&apos;Title&apos;,&apos;%&lt;SignalLabel&gt;&apos;,&apos;LinePropertiesCache&apos;,{{}},&apos;UserDefinedChannelNames&apos;,{{}},&apos;NumLines&apos;,1,&apos;LineNames&apos;,{{&apos;Voltage Measurement2&apos;}},&apos;ShowContent&apos;,true,&apos;Placement&apos;,1)},&apos;DisplayPropertyDefaults&apos;,struct(&apos;MinYLimReal&apos;,&apos;-1322.80956&apos;,&apos;MaxYLimReal&apos;,&apos;1315.90851&apos;,&apos;YLabelReal&apos;,&apos;&apos;,&apos;MinYLimMag&apos;,&apos;  0.00000&apos;,&apos;MaxYLimMag&apos;,&apos;1322.80956&apos;,&apos;LegendVisibility&apos;,&apos;off&apos;,&apos;XGrid&apos;,true,&apos;YGrid&apos;,true,&apos;PlotMagPhase&apos;,false,&apos;AxesColor&apos;,[0 0 0],&apos;AxesTickColor&apos;,[0.686274509803922 0.686274509803922 0.686274509803922],&apos;ColorOrder&apos;,[0.0745098039215686 0.623529411764706 1;1 0.411764705882353 0.16078431372549;1 1 0.0666666666666667;0.717647058823529 0.274509803921569 1;0.392156862745098 0.831372549019608 0.0745098039215686;0.0588235294117647 1 1;1 0.0745098039215686 0.650980392156863])),extmgr.Configuration(&apos;Tools&apos;,&apos;Plot Navigation&apos;,true,&apos;OnceAtStop&apos;,false,&apos;PreviousAutoscale&apos;,&apos;XY&apos;),extmgr.Configuration(&apos;Tools&apos;,&apos;Measurements&apos;,true,&apos;Version&apos;,&apos;2018a&apos;)),&apos;Version&apos;,&apos;2024b&apos;,&apos;Position&apos;,[1 41 1366 651])</P>
    <P Name="NumInputPorts">1</P>
    <P Name="Floating">off</P>
  </Block>
  <Block BlockType="Scope" Name="Scope6" SID="2469">
    <PortCounts in="1"/>
    <P Name="Position">[1470, 489, 1500, 521]</P>
    <P Name="ZOrder">19562</P>
    <P Name="ScopeSpecificationString">Simulink.scopes.TimeScopeBlockCfg(&apos;CurrentConfiguration&apos;, extmgr.ConfigurationSet(extmgr.Configuration(&apos;Core&apos;,&apos;General UI&apos;,true),extmgr.Configuration(&apos;Core&apos;,&apos;Source UI&apos;,true),extmgr.Configuration(&apos;Sources&apos;,&apos;WiredSimulink&apos;,true,&apos;DataLoggingVariableName&apos;,&apos;ScopeData7&apos;),extmgr.Configuration(&apos;Visuals&apos;,&apos;Time Domain&apos;,true),extmgr.Configuration(&apos;Tools&apos;,&apos;Plot Navigation&apos;,true),extmgr.Configuration(&apos;Tools&apos;,&apos;Measurements&apos;,true)),&apos;Version&apos;,&apos;2024b&apos;)</P>
    <P Name="NumInputPorts">1</P>
    <P Name="Floating">off</P>
  </Block>
  <Block BlockType="Scope" Name="Scope7" SID="2470">
    <PortCounts in="1"/>
    <P Name="Position">[975, 869, 1005, 901]</P>
    <P Name="ZOrder">19567</P>
    <P Name="ScopeSpecificationString">Simulink.scopes.TimeScopeBlockCfg(&apos;CurrentConfiguration&apos;, extmgr.ConfigurationSet(extmgr.Configuration(&apos;Core&apos;,&apos;General UI&apos;,true,&apos;FigureColor&apos;,[1 1 1]),extmgr.Configuration(&apos;Core&apos;,&apos;Source UI&apos;,true),extmgr.Configuration(&apos;Sources&apos;,&apos;WiredSimulink&apos;,true,&apos;DataLoggingVariableName&apos;,&apos;ScopeData8&apos;),extmgr.Configuration(&apos;Visuals&apos;,&apos;Time Domain&apos;,true,&apos;SerializedDisplays&apos;,{struct(&apos;MinYLimReal&apos;,&apos;8.3&apos;,&apos;MaxYLimReal&apos;,&apos;19.3&apos;,&apos;YLabelReal&apos;,&apos;&apos;,&apos;MinYLimMag&apos;,&apos;8.3&apos;,&apos;MaxYLimMag&apos;,&apos;19.3&apos;,&apos;LegendVisibility&apos;,&apos;off&apos;,&apos;XGrid&apos;,true,&apos;YGrid&apos;,true,&apos;PlotMagPhase&apos;,false,&apos;AxesColor&apos;,[1 1 1],&apos;AxesTickColor&apos;,[0 0 0],&apos;ColorOrder&apos;,[0 0.447058823529412 0.741176470588235;0.850980392156863 0.325490196078431 0.0980392156862745;0.929411764705882 0.694117647058824 0.125490196078431;0.494117647058824 0.184313725490196 0.556862745098039;0.466666666666667 0.674509803921569 0.188235294117647;0.301960784313725 0.745098039215686 0.933333333333333;0.635294117647059 0.0784313725490196 0.184313725490196],&apos;Title&apos;,&apos;%&lt;SignalLabel&gt;&apos;,&apos;LinePropertiesCache&apos;,{{struct(&apos;Color&apos;,[1 0 0],&apos;LineStyle&apos;,&apos;-&apos;,&apos;LineWidth&apos;,4,&apos;Marker&apos;,&apos;none&apos;,&apos;Visible&apos;,&apos;on&apos;)}},&apos;UserDefinedChannelNames&apos;,{{}},&apos;NumLines&apos;,1,&apos;LineNames&apos;,{{&apos;Solar Irradiation1&apos;}},&apos;ShowContent&apos;,true,&apos;Placement&apos;,1)},&apos;DisplayPropertyDefaults&apos;,struct(&apos;MinYLimReal&apos;,&apos;8.3&apos;,&apos;MaxYLimReal&apos;,&apos;19.3&apos;,&apos;YLabelReal&apos;,&apos;&apos;,&apos;MinYLimMag&apos;,&apos;8.3&apos;,&apos;MaxYLimMag&apos;,&apos;19.3&apos;,&apos;LegendVisibility&apos;,&apos;off&apos;,&apos;XGrid&apos;,true,&apos;YGrid&apos;,true,&apos;PlotMagPhase&apos;,false,&apos;AxesColor&apos;,[1 1 1],&apos;AxesTickColor&apos;,[0 0 0],&apos;ColorOrder&apos;,[0.0745098039215686 0.623529411764706 1;1 0.411764705882353 0.16078431372549;1 1 0.0666666666666667;0.717647058823529 0.274509803921569 1;0.392156862745098 0.831372549019608 0.0745098039215686;0.0588235294117647 1 1;1 0.0745098039215686 0.650980392156863])),extmgr.Configuration(&apos;Tools&apos;,&apos;Plot Navigation&apos;,true,&apos;PreviousAutoscale&apos;,&apos;XY&apos;),extmgr.Configuration(&apos;Tools&apos;,&apos;Measurements&apos;,true,&apos;Version&apos;,&apos;2023b&apos;)),&apos;Version&apos;,&apos;2024b&apos;,&apos;Position&apos;,[106 72 1366 651])</P>
    <P Name="NumInputPorts">1</P>
    <P Name="Floating">off</P>
  </Block>
  <Block BlockType="SubSystem" Name="Solar Irradiation1" SID="2471">
    <P Name="Tag">STV Subsys</P>
    <PortCounts out="1"/>
    <P Name="Position">[625, 85, 710, 125]</P>
    <P Name="ZOrder">19530</P>
    <P Name="CopyFcn">sigbuilder_block(&apos;copy&apos;);</P>
    <P Name="DeleteFcn">sigbuilder_block(&apos;delete&apos;);</P>
    <P Name="LoadFcn">sigbuilder_block(&apos;load&apos;);</P>
    <P Name="ModelCloseFcn">sigbuilder_block(&apos;modelClose&apos;);</P>
    <P Name="PreSaveFcn">sigbuilder_block(&apos;preSave&apos;);</P>
    <P Name="StartFcn">sigbuilder_block(&apos;start&apos;);</P>
    <P Name="PauseFcn">sigbuilder_block(&apos;pause&apos;);</P>
    <P Name="ContinueFcn">sigbuilder_block(&apos;continue&apos;);</P>
    <P Name="StopFcn">sigbuilder_block(&apos;stop&apos;);</P>
    <P Name="NameChangeFcn">sigbuilder_block(&apos;namechange&apos;);</P>
    <P Name="ClipboardFcn">sigbuilder_block(&apos;clipboard&apos;);</P>
    <P Name="OpenFcn">sigbuilder_block(&apos;open&apos;,[178 129 1025 488 ]);</P>
    <P Name="CloseFcn">sigbuilder_block(&apos;close&apos;);</P>
    <P Name="FontName">Arial</P>
    <P Name="FontSize">12</P>
    <P Name="FontWeight">bold</P>
    <P Name="MaskHideContents">on</P>
    <P Name="ContentPreviewEnabled">on</P>
    <Mask SelfModifiable="on">
      <Type>Sigbuilder block</Type>
      <Display IconOpaque="transparent" IconRotate="port">plot(0, 0, 100, 100,[2, 2, 32, 32, 2], [68, 8, 8, 68, 68],[32, 2], [38, 38], [32, 19, 2],[53, 60, 44], [32, 17, 17, 2],[16, 16, 31, 31]);txt = getActiveGroup(gcbh);text(2, 100, txt,&apos;verticalAlignment&apos;, &apos;top&apos;);</Display>
      <Description>Simulink:masks:SigbuilderBlock_MD</Description>
      <Initialization>if ~strcmp(get_param(bdroot(gcbh),&apos;SimulationStatus&apos;),&apos;stopped&apos;) tuvar = sigbuilder_block(&apos;maskInit&apos;); end</Initialization>
      <Capabilities>slmaskedcaps(gcbh)</Capabilities>
      <MaskParameter Name="tuvar" Type="edit" Visible="off">
        <Value>[0:10]</Value>
      </MaskParameter>
    </Mask>
    <System Ref="system_2471"/>
  </Block>
  <Block BlockType="SubSystem" Name="Solar Irradiation2" SID="2472">
    <P Name="Tag">STV Subsys</P>
    <PortCounts out="1"/>
    <P Name="Position">[695, 595, 780, 635]</P>
    <P Name="ZOrder">19566</P>
    <P Name="CopyFcn">sigbuilder_block(&apos;copy&apos;);</P>
    <P Name="DeleteFcn">sigbuilder_block(&apos;delete&apos;);</P>
    <P Name="LoadFcn">sigbuilder_block(&apos;load&apos;);</P>
    <P Name="ModelCloseFcn">sigbuilder_block(&apos;modelClose&apos;);</P>
    <P Name="PreSaveFcn">sigbuilder_block(&apos;preSave&apos;);</P>
    <P Name="StartFcn">sigbuilder_block(&apos;start&apos;);</P>
    <P Name="PauseFcn">sigbuilder_block(&apos;pause&apos;);</P>
    <P Name="ContinueFcn">sigbuilder_block(&apos;continue&apos;);</P>
    <P Name="StopFcn">sigbuilder_block(&apos;stop&apos;);</P>
    <P Name="NameChangeFcn">sigbuilder_block(&apos;namechange&apos;);</P>
    <P Name="ClipboardFcn">sigbuilder_block(&apos;clipboard&apos;);</P>
    <P Name="OpenFcn">sigbuilder_block(&apos;open&apos;,[178 129 1025 488 ]);</P>
    <P Name="CloseFcn">sigbuilder_block(&apos;close&apos;);</P>
    <P Name="FontName">Arial</P>
    <P Name="FontSize">12</P>
    <P Name="FontWeight">bold</P>
    <P Name="MaskHideContents">on</P>
    <P Name="ContentPreviewEnabled">on</P>
    <Mask SelfModifiable="on">
      <Type>Sigbuilder block</Type>
      <Display IconOpaque="transparent" IconRotate="port">plot(0, 0, 100, 100,[2, 2, 32, 32, 2], [68, 8, 8, 68, 68],[32, 2], [38, 38], [32, 19, 2],[53, 60, 44], [32, 17, 17, 2],[16, 16, 31, 31]);txt = getActiveGroup(gcbh);text(2, 100, txt,&apos;verticalAlignment&apos;, &apos;top&apos;);</Display>
      <Description>Simulink:masks:SigbuilderBlock_MD</Description>
      <Initialization>if ~strcmp(get_param(bdroot(gcbh),&apos;SimulationStatus&apos;),&apos;stopped&apos;) tuvar = sigbuilder_block(&apos;maskInit&apos;); end</Initialization>
      <Capabilities>slmaskedcaps(gcbh)</Capabilities>
      <MaskParameter Name="tuvar" Type="edit" Visible="off">
        <Value>[0:10]</Value>
      </MaskParameter>
    </Mask>
    <System Ref="system_2472"/>
  </Block>
  <Block BlockType="Reference" Name="Universal Bridge" SID="2473">
    <PortCounts lconn="3" rconn="2"/>
    <P Name="Position">[1285, 131, 1380, 309]</P>
    <P Name="ZOrder">19513</P>
    <P Name="LibraryVersion">8.1</P>
    <P Name="SourceBlock">spsUniversalBridgeLib/Universal Bridge</P>
    <P Name="SourceType">Universal Bridge</P>
    <InstanceData>
      <P Name="RTWMemSecFuncInitTerm">Inherit from model</P>
      <P Name="RTWMemSecFuncExecute">Inherit from model</P>
      <P Name="RTWMemSecDataConstants">Inherit from model</P>
      <P Name="RTWMemSecDataInternal">Inherit from model</P>
      <P Name="RTWMemSecDataParameters">Inherit from model</P>
      <P Name="ContentPreviewEnabled">off</P>
      <P Name="Arms">3</P>
      <P Name="SnubberResistance">1e5</P>
      <P Name="SnubberCapacitance">inf</P>
      <P Name="Device">Diodes</P>
      <P Name="Ron">1e-3</P>
      <P Name="Lon">0</P>
      <P Name="ForwardVoltages">[  0  0  ]</P>
      <P Name="ForwardVoltage">0</P>
      <P Name="GTOparameters">[ 10e-6 , 20e-6 ]</P>
      <P Name="IGBTparameters">[ 1e-6 , 2e-6 ]</P>
      <P Name="Measurements">None</P>
      <P Name="Measurements_2">None</P>
      <P Name="converterType">Rectifier</P>
    </InstanceData>
  </Block>
  <Block BlockType="Reference" Name="Universal Bridge1" SID="2474">
    <PortCounts lconn="3" rconn="2"/>
    <P Name="Position">[1355, 641, 1450, 819]</P>
    <P Name="ZOrder">19556</P>
    <P Name="LibraryVersion">8.1</P>
    <P Name="SourceBlock">spsUniversalBridgeLib/Universal Bridge</P>
    <P Name="SourceType">Universal Bridge</P>
    <InstanceData>
      <P Name="RTWMemSecFuncInitTerm">Inherit from model</P>
      <P Name="RTWMemSecFuncExecute">Inherit from model</P>
      <P Name="RTWMemSecDataConstants">Inherit from model</P>
      <P Name="RTWMemSecDataInternal">Inherit from model</P>
      <P Name="RTWMemSecDataParameters">Inherit from model</P>
      <P Name="ContentPreviewEnabled">off</P>
      <P Name="Arms">3</P>
      <P Name="SnubberResistance">1e5</P>
      <P Name="SnubberCapacitance">inf</P>
      <P Name="Device">Diodes</P>
      <P Name="Ron">1e-3</P>
      <P Name="Lon">0</P>
      <P Name="ForwardVoltages">[  0  0  ]</P>
      <P Name="ForwardVoltage">0</P>
      <P Name="GTOparameters">[ 10e-6 , 20e-6 ]</P>
      <P Name="IGBTparameters">[ 1e-6 , 2e-6 ]</P>
      <P Name="Measurements">None</P>
      <P Name="Measurements_2">None</P>
      <P Name="converterType">Rectifier</P>
    </InstanceData>
  </Block>
  <Block BlockType="Reference" Name="Voltage Measurement1" SID="2475">
    <PortCounts out="1" lconn="2"/>
    <P Name="Position">[1695, 153, 1720, 177]</P>
    <P Name="ZOrder">19521</P>
    <P Name="LibraryVersion">8.1</P>
    <P Name="UserDataPersistent">on</P>
    <P Name="SourceBlock">spsVoltageMeasurementLib/Voltage Measurement</P>
    <P Name="SourceType">Voltage Measurement</P>
    <InstanceData>
      <P Name="RTWMemSecFuncInitTerm">Inherit from model</P>
      <P Name="RTWMemSecFuncExecute">Inherit from model</P>
      <P Name="RTWMemSecDataConstants">Inherit from model</P>
      <P Name="RTWMemSecDataInternal">Inherit from model</P>
      <P Name="RTWMemSecDataParameters">Inherit from model</P>
      <P Name="ContentPreviewEnabled">on</P>
      <P Name="PhasorSimulation">off</P>
      <P Name="OutputType">Complex</P>
      <P Name="PSBequivalent">0</P>
    </InstanceData>
  </Block>
  <Block BlockType="Reference" Name="Voltage Measurement2" SID="2476">
    <PortCounts out="1" lconn="2"/>
    <P Name="Position">[1170, 358, 1195, 382]</P>
    <P Name="ZOrder">19524</P>
    <P Name="LibraryVersion">8.1</P>
    <P Name="UserDataPersistent">on</P>
    <P Name="SourceBlock">spsVoltageMeasurementLib/Voltage Measurement</P>
    <P Name="SourceType">Voltage Measurement</P>
    <InstanceData>
      <P Name="RTWMemSecFuncInitTerm">Inherit from model</P>
      <P Name="RTWMemSecFuncExecute">Inherit from model</P>
      <P Name="RTWMemSecDataConstants">Inherit from model</P>
      <P Name="RTWMemSecDataInternal">Inherit from model</P>
      <P Name="RTWMemSecDataParameters">Inherit from model</P>
      <P Name="ContentPreviewEnabled">on</P>
      <P Name="PhasorSimulation">off</P>
      <P Name="OutputType">Complex</P>
      <P Name="PSBequivalent">0</P>
    </InstanceData>
  </Block>
  <Block BlockType="Reference" Name="Voltage Measurement3" SID="2477">
    <PortCounts out="1" lconn="2"/>
    <P Name="Position">[1240, 868, 1265, 892]</P>
    <P Name="ZOrder">19564</P>
    <P Name="LibraryVersion">8.1</P>
    <P Name="UserDataPersistent">on</P>
    <P Name="SourceBlock">spsVoltageMeasurementLib/Voltage Measurement</P>
    <P Name="SourceType">Voltage Measurement</P>
    <InstanceData>
      <P Name="RTWMemSecFuncInitTerm">Inherit from model</P>
      <P Name="RTWMemSecFuncExecute">Inherit from model</P>
      <P Name="RTWMemSecDataConstants">Inherit from model</P>
      <P Name="RTWMemSecDataInternal">Inherit from model</P>
      <P Name="RTWMemSecDataParameters">Inherit from model</P>
      <P Name="ContentPreviewEnabled">on</P>
      <P Name="PhasorSimulation">off</P>
      <P Name="OutputType">Complex</P>
      <P Name="PSBequivalent">0</P>
    </InstanceData>
  </Block>
  <Block BlockType="Reference" Name="Wind Turbine1" SID="2478">
    <PortCounts in="3" out="1"/>
    <P Name="Position">[885, -50, 1005, 30]</P>
    <P Name="ZOrder">19555</P>
    <P Name="LibrarySourceBlock">sps_lib/Electrical Machines/Wind Turbine</P>
    <P Name="LibraryVersion">8.1</P>
    <P Name="SourceBlock">spsWindTurbineLib/Wind Turbine</P>
    <P Name="SourceType">Wind Turbine</P>
    <InstanceData>
      <P Name="RTWMemSecFuncInitTerm">Inherit from model</P>
      <P Name="RTWMemSecFuncExecute">Inherit from model</P>
      <P Name="RTWMemSecDataConstants">Inherit from model</P>
      <P Name="RTWMemSecDataInternal">Inherit from model</P>
      <P Name="RTWMemSecDataParameters">Inherit from model</P>
      <P Name="ContentPreviewEnabled">on</P>
      <P Name="Pnom">1.5e6</P>
      <P Name="Pelec_base">1.5e6/0.9</P>
      <P Name="wind_base">12</P>
      <P Name="P_wind_base">0.73</P>
      <P Name="speed_nom">1.2</P>
      <P Name="pitch_angle">0</P>
      <P Name="c1_c6">[0.51763          116          0.4            5           21     0.006795]</P>
      <P Name="cp_nom">0.48</P>
      <P Name="lambda_nom">8.1</P>
    </InstanceData>
  </Block>
  <Block BlockType="Reference" Name="Wind Turbine2" SID="2479">
    <PortCounts in="3" out="1"/>
    <P Name="Position">[955, 460, 1075, 540]</P>
    <P Name="ZOrder">19568</P>
    <P Name="LibrarySourceBlock">sps_lib/Electrical Machines/Wind Turbine</P>
    <P Name="LibraryVersion">8.1</P>
    <P Name="SourceBlock">spsWindTurbineLib/Wind Turbine</P>
    <P Name="SourceType">Wind Turbine</P>
    <InstanceData>
      <P Name="RTWMemSecFuncInitTerm">Inherit from model</P>
      <P Name="RTWMemSecFuncExecute">Inherit from model</P>
      <P Name="RTWMemSecDataConstants">Inherit from model</P>
      <P Name="RTWMemSecDataInternal">Inherit from model</P>
      <P Name="RTWMemSecDataParameters">Inherit from model</P>
      <P Name="ContentPreviewEnabled">on</P>
      <P Name="Pnom">1.5e6</P>
      <P Name="Pelec_base">1.5e6/0.9</P>
      <P Name="wind_base">12</P>
      <P Name="P_wind_base">0.73</P>
      <P Name="speed_nom">1.2</P>
      <P Name="pitch_angle">0</P>
      <P Name="c1_c6">[0.51763          116          0.4            5           21     0.006795]</P>
      <P Name="cp_nom">0.48</P>
      <P Name="lambda_nom">8.1</P>
    </InstanceData>
  </Block>
  <Block BlockType="PMIOPort" Name="W+" SID="2480">
    <P Name="Position">[2130, 88, 2160, 102]</P>
    <P Name="ZOrder">19528</P>
    <P Name="BlockMirror">on</P>
    <P Name="Side">Right</P>
  </Block>
  <Block BlockType="PMIOPort" Name="W-" SID="2481">
    <P Name="Position">[2130, 258, 2160, 272]</P>
    <P Name="ZOrder">19529</P>
    <P Name="BlockMirror">on</P>
    <P Name="Port">2</P>
    <P Name="Side">Right</P>
  </Block>
  <Line LineType="Connection">
    <P Name="ZOrder">1</P>
    <P Name="Src">2476#lconn:1</P>
    <P Name="Points">[-54, 0; 0, -205]</P>
    <Branch ConnectType="DEST_DEST">
      <P Name="Src">2473#lconn:1</P>
      <P Name="Points">[-169, 0]</P>
    </Branch>
    <Branch ConnectType="DEST_SRC">
      <P Name="Points">[-60, 0; 0, -140]</P>
      <P Name="Dst">2461#lconn:1</P>
    </Branch>
  </Line>
  <Line LineType="Connection">
    <P Name="ZOrder">4</P>
    <P Name="Src">2476#lconn:2</P>
    <P Name="Points">[-119, 0; 0, -155]</P>
    <Branch ConnectType="DEST_DEST">
      <P Name="Src">2473#lconn:2</P>
      <P Name="Points">[-234, 0]</P>
    </Branch>
    <Branch ConnectType="DEST_SRC">
      <P Name="Points">[-37, 0; 0, -180]</P>
      <P Name="Dst">2461#lconn:2</P>
    </Branch>
  </Line>
  <Line LineType="Connection">
    <P Name="ZOrder">7</P>
    <P Name="Points">[1653, 95; -48, 0]</P>
    <P Name="Dst">2456#rconn:1</P>
    <Branch ConnectType="SRC_DEST">
      <P Name="Src">2475#lconn:1</P>
      <P Name="Points">[-27, 0; 0, -65]</P>
    </Branch>
    <Branch ConnectType="SRC_DEST">
      <P Name="Src">2480#rconn:1</P>
      <P Name="Points">[-462, 0]</P>
    </Branch>
  </Line>
  <Line LineType="Connection">
    <P Name="ZOrder">10</P>
    <P Name="Src">2473#lconn:3</P>
    <P Name="Points">[-193, 0; 0, -220]</P>
    <P Name="Dst">2461#lconn:3</P>
  </Line>
  <Line>
    <P Name="ZOrder">11</P>
    <P Name="Src">2457#out:1</P>
    <P Name="Points">[15, 0; 0, 10]</P>
    <P Name="Dst">2461#in:1</P>
  </Line>
  <Line>
    <P Name="ZOrder">12</P>
    <P Name="Src">2475#out:1</P>
    <P Name="Points">[20, 0; 0, 45]</P>
    <P Name="Dst">2463#in:2</P>
  </Line>
  <Line>
    <P Name="ZOrder">13</P>
    <P Name="Src">2476#out:1</P>
    <P Name="Dst">2465#in:1</P>
  </Line>
  <Line>
    <P Name="ZOrder">14</P>
    <P Name="Src">2453#out:1</P>
    <P Name="Points">[83, 0; 0, 15]</P>
    <P Name="Dst">2478#in:1</P>
  </Line>
  <Line>
    <P Name="ZOrder">15</P>
    <P Name="Src">2451#out:1</P>
    <P Name="Points">[83, 0; 0, -35]</P>
    <P Name="Dst">2478#in:2</P>
  </Line>
  <Line>
    <P Name="Name">&lt;Rotor speed wm (rad/s)&gt;</P>
    <P Name="ZOrder">16</P>
    <P Name="Labels">[0, 0]</P>
    <P Name="Src">2449#out:1</P>
    <P Name="Dst">2466#in:1</P>
  </Line>
  <Line>
    <P Name="ZOrder">17</P>
    <P Name="Src">2478#out:1</P>
    <P Name="Dst">2457#in:1</P>
  </Line>
  <Line>
    <P Name="ZOrder">18</P>
    <P Name="Src">2461#out:1</P>
    <P Name="Points">[20, 0]</P>
    <P Name="Dst">2449#in:1</P>
  </Line>
  <Line>
    <P Name="ZOrder">19</P>
    <P Name="Src">2463#out:1</P>
    <P Name="Dst">2460#in:1</P>
  </Line>
  <Line>
    <P Name="ZOrder">20</P>
    <P Name="Src">2456#out:1</P>
    <P Name="Points">[171, 0; 0, 110]</P>
    <P Name="Dst">2463#in:1</P>
  </Line>
  <Line>
    <P Name="ZOrder">21</P>
    <P Name="Src">2450#out:1</P>
    <P Name="Points">[88, 0; 0, -205]</P>
    <P Name="Dst">2478#in:3</P>
  </Line>
  <Line LineType="Connection">
    <P Name="ZOrder">22</P>
    <P Name="Points">[1106, 730; -37, 0; 0, -180; 101, 0]</P>
    <P Name="Dst">2462#lconn:2</P>
    <Branch ConnectType="SRC_DEST">
      <P Name="Src">2474#lconn:2</P>
      <P Name="Points">[-234, 0]</P>
    </Branch>
    <Branch ConnectType="SRC_DEST">
      <P Name="Src">2477#lconn:2</P>
      <P Name="Points">[-119, 0; 0, -155]</P>
    </Branch>
  </Line>
  <Line LineType="Connection">
    <P Name="ZOrder">25</P>
    <P Name="Points">[1171, 670; -60, 0; 0, -140; 59, 0]</P>
    <P Name="Dst">2462#lconn:1</P>
    <Branch ConnectType="SRC_DEST">
      <P Name="Src">2474#lconn:1</P>
      <P Name="Points">[-169, 0]</P>
    </Branch>
    <Branch ConnectType="SRC_DEST">
      <P Name="Src">2477#lconn:1</P>
      <P Name="Points">[-54, 0; 0, -205]</P>
    </Branch>
  </Line>
  <Line LineType="Connection">
    <P Name="ZOrder">28</P>
    <P Name="Src">2474#lconn:3</P>
    <P Name="Points">[-193, 0; 0, -220]</P>
    <P Name="Dst">2462#lconn:3</P>
  </Line>
  <Line>
    <P Name="ZOrder">29</P>
    <P Name="Src">2454#out:1</P>
    <P Name="Points">[83, 0; 0, -35]</P>
    <P Name="Dst">2479#in:2</P>
  </Line>
  <Line>
    <P Name="ZOrder">30</P>
    <P Name="Src">2458#out:1</P>
    <P Name="Points">[15, 0; 0, 10]</P>
    <P Name="Dst">2462#in:1</P>
  </Line>
  <Line>
    <P Name="Name">&lt;Rotor speed wm (rad/s)&gt;</P>
    <P Name="ZOrder">31</P>
    <P Name="Labels">[0, 0]</P>
    <P Name="Src">2448#out:1</P>
    <P Name="Dst">2469#in:1</P>
  </Line>
  <Line>
    <P Name="ZOrder">32</P>
    <P Name="Src">2477#out:1</P>
    <P Name="Dst">2468#in:1</P>
  </Line>
  <Line>
    <P Name="ZOrder">33</P>
    <P Name="Src">2462#out:1</P>
    <P Name="Points">[20, 0]</P>
    <P Name="Dst">2448#in:1</P>
  </Line>
  <Line>
    <P Name="ZOrder">34</P>
    <P Name="Src">2452#out:1</P>
    <P Name="Points">[88, 0; 0, -205]</P>
    <P Name="Dst">2479#in:3</P>
  </Line>
  <Line>
    <P Name="ZOrder">35</P>
    <P Name="Src">2479#out:1</P>
    <P Name="Dst">2458#in:1</P>
  </Line>
  <Line>
    <P Name="ZOrder">36</P>
    <P Name="Src">2455#out:1</P>
    <P Name="Points">[83, 0; 0, 15]</P>
    <P Name="Dst">2479#in:1</P>
  </Line>
  <Line LineType="Connection">
    <P Name="ZOrder">37</P>
    <P Name="Src">2475#lconn:2</P>
    <P Name="Points">[-1, 0; 0, 95]</P>
    <Branch ConnectType="DEST_DEST">
      <P Name="Points">[1610, 265; 69, 0]</P>
      <Branch ConnectType="SRC_DEST">
        <P Name="Src">2474#rconn:2</P>
        <P Name="Points">[145, 0; 0, -510]</P>
      </Branch>
      <Branch ConnectType="SRC_DEST">
        <P Name="Src">2473#rconn:2</P>
        <P Name="Points">[33, 0; 0, 2; 87, 0; 0, -2; 95, 0]</P>
      </Branch>
    </Branch>
    <Branch ConnectType="DEST_DEST">
      <P Name="Src">2481#rconn:1</P>
      <P Name="Points">[-436, 0]</P>
    </Branch>
  </Line>
  <Line LineType="Connection">
    <P Name="ZOrder">42</P>
    <P Name="Src">2473#rconn:1</P>
    <P Name="Points">[65, 0; 0, -64; 52, 0]</P>
    <Branch ConnectType="DEST_SRC">
      <P Name="Points">[0, -21]</P>
      <P Name="Dst">2456#lconn:1</P>
    </Branch>
    <Branch ConnectType="DEST_DEST">
      <P Name="Src">2474#rconn:1</P>
      <P Name="Points">[43, 0; 0, -440; 4, 0; 0, -134]</P>
    </Branch>
  </Line>
  <Line>
    <P Name="ZOrder">45</P>
    <P Name="Src">2460#out:1</P>
    <P Name="Points">[34, 0]</P>
    <Branch>
      <P Name="ZOrder">46</P>
      <P Name="Points">[0, 115]</P>
      <P Name="Dst">2464#in:1</P>
    </Branch>
    <Branch>
      <P Name="ZOrder">47</P>
      <P Name="Dst">2459#in:1</P>
    </Branch>
  </Line>
  <Annotation SID="2483">
    <P Name="Name">wind speed</P>
    <P Name="Position">[834, 166, 886, 181]</P>
    <P Name="InternalMargins">[0, 0, 0, 0]</P>
    <P Name="HorizontalAlignment">center</P>
    <P Name="VerticalAlignment">middle</P>
    <P Name="ZOrder">-1</P>
  </Annotation>
  <Annotation SID="2482">
    <P Name="Name">wind speed</P>
    <P Name="Position">[904, 676, 956, 691]</P>
    <P Name="InternalMargins">[0, 0, 0, 0]</P>
    <P Name="HorizontalAlignment">center</P>
    <P Name="VerticalAlignment">middle</P>
    <P Name="ZOrder">-2</P>
  </Annotation>
</System>
