# Supplementary material for: Artificial neural network based hierarchical intelligent control framework for a residential microgrid
Source: Sci Rep. 2025 Nov 23;15:45174. doi: 10.1038/s41598-025-29034-x (PMC12749602; doi:10.1038/s41598-025-29034-x)
Supplement: Supplementary file 1 — Supplementary Material 1 [file 41598_2025_29034_MOESM1_ESM.slx › simulink/systems/system_2471.xml]

<?xml version="1.0" encoding="utf-8"?>
<System>
  <P Name="Location">[480, 85, 980, 386]</P>
  <P Name="SIDHighWatermark">19</P>
  <Block BlockType="BusCreator" Name="Bus Creator" SID="2471:12">
    <P Name="Tag">Bus Creator</P>
    <PortCounts in="1" out="1"/>
    <P Name="Position">[300, 200, 320, 600]</P>
    <P Name="ZOrder">6</P>
    <P Name="Inputs">1</P>
    <P Name="InheritFromInputs">on</P>
  </Block>
  <Block BlockType="FromWorkspace" Name="FromWs" SID="2471:2">
    <P Name="Tag">STV FromWs</P>
    <P Name="Position">[30, 300, 115, 350]</P>
    <P Name="ZOrder">-2</P>
    <P Name="VariableName">tuvar</P>
    <P Name="SigBuilderData" Ref="bdmxdata:SigBuilderData_2471_2"/>
    <P Name="VnvData" Ref="bdmxdata:VnvData_2471_2"/>
  </Block>
  <Block BlockType="SubSystem" Name="Subsystem" SID="2471:8">
    <PortCounts in="1" out="1"/>
    <P Name="Position">[150, 200, 200, 600]</P>
    <P Name="ZOrder">5</P>
    <P Name="ContentPreviewEnabled">on</P>
    <PortProperties>
      <Port Type="out" Index="1">
        <P Name="Name">Signal 1</P>
      </Port>
    </PortProperties>
    <System Ref="system_2471_8"/>
  </Block>
  <Block BlockType="Outport" Name="Bus" SID="2471:13">
    <P Name="Position">[380, 380, 400, 390]</P>
    <P Name="ZOrder">7</P>
  </Block>
  <Line>
    <P Name="ZOrder">1</P>
    <P Name="Src">2471:2#out:1</P>
    <P Name="Dst">2471:8#in:1</P>
  </Line>
  <Line>
    <P Name="ZOrder">2</P>
    <P Name="Src">2471:12#out:1</P>
    <P Name="Dst">2471:13#in:1</P>
  </Line>
  <Line>
    <P Name="Name">Signal 1</P>
    <P Name="ZOrder">3</P>
    <P Name="Labels">[0, 0]</P>
    <P Name="Src">2471:8#out:1</P>
    <P Name="Dst">2471:12#in:1</P>
  </Line>
</System>
