# Supplementary material for: Artificial neural network based hierarchical intelligent control framework for a residential microgrid
Source: Sci Rep. 2025 Nov 23;15:45174. doi: 10.1038/s41598-025-29034-x (PMC12749602; doi:10.1038/s41598-025-29034-x)
Supplement: Supplementary file 1 — Supplementary Material 1 [file 41598_2025_29034_MOESM1_ESM.slx › simulink/systems/system_2471_8.xml]

<?xml version="1.0" encoding="utf-8"?>
<System>
  <P Name="Location">[30, 30, 1010, 750]</P>
  <Block BlockType="Inport" Name="In1" SID="2471:11">
    <P Name="Position">[50, 320, 70, 330]</P>
    <P Name="ZOrder">6</P>
  </Block>
  <Block BlockType="Demux" Name="Demux" SID="2471:9">
    <P Name="Tag">STV Demux</P>
    <PortCounts in="1" out="1"/>
    <P Name="Position">[150, 42, 160, 618]</P>
    <P Name="ZOrder">1</P>
    <P Name="Outputs">1</P>
    <P Name="DisplayOption">none</P>
  </Block>
  <Block BlockType="Outport" Name="Signal 1" SID="2471:18">
    <P Name="Tag">STV Outport</P>
    <P Name="Position">[280, 30, 300, 40]</P>
    <P Name="ZOrder">11</P>
  </Block>
  <Line>
    <P Name="ZOrder">1</P>
    <P Name="Src">2471:11#out:1</P>
    <P Name="Dst">2471:9#in:1</P>
  </Line>
  <Line>
    <P Name="ZOrder">2</P>
    <P Name="Src">2471:9#out:1</P>
    <P Name="Points">[51, 0; 0, -295]</P>
    <P Name="Dst">2471:18#in:1</P>
  </Line>
</System>
