# Supplementary material for: Artificial neural network based hierarchical intelligent control framework for a residential microgrid
Source: Sci Rep. 2025 Nov 23;15:45174. doi: 10.1038/s41598-025-29034-x (PMC12749602; doi:10.1038/s41598-025-29034-x)
Supplement: Supplementary file 1 — Supplementary Material 1 [file 41598_2025_29034_MOESM1_ESM.slx › simulink/systems/system_2485.xml]

<?xml version="1.0" encoding="utf-8"?>
<System>
  <P Name="Location">[-1, -7, 1537, 913]</P>
  <P Name="ZoomFactor">113</P>
  <Block BlockType="Reference" Name="Breaker" SID="2486">
    <PortCounts in="1" lconn="1" rconn="1"/>
    <P Name="Position">[1140, 207, 1200, 258]</P>
    <P Name="ZOrder">19502</P>
    <P Name="LibraryVersion">8.1</P>
    <P Name="SourceBlock">spsBreakerLib/Breaker</P>
    <P Name="SourceType">Breaker</P>
    <InstanceData>
      <P Name="RTWMemSecFuncInitTerm">Inherit from model</P>
      <P Name="RTWMemSecFuncExecute">Inherit from model</P>
      <P Name="RTWMemSecDataConstants">Inherit from model</P>
      <P Name="RTWMemSecDataInternal">Inherit from model</P>
      <P Name="RTWMemSecDataParameters">Inherit from model</P>
      <P Name="ContentPreviewEnabled">on</P>
      <P Name="InitialState">0</P>
      <P Name="SwitchingTimes">[1/60  5/60]</P>
      <P Name="External">on</P>
      <P Name="BreakerResistance">0.01</P>
      <P Name="SnubberResistance">1e6</P>
      <P Name="SnubberCapacitance">inf</P>
      <P Name="Measurements">None</P>
      <P Name="MoreParameters">on</P>
      <P Name="NoBreakLoop">off</P>
    </InstanceData>
  </Block>
  <Block BlockType="Reference" Name="Breaker1" SID="2487">
    <PortCounts in="1" lconn="1" rconn="1"/>
    <P Name="Position">[1125, 397, 1185, 448]</P>
    <P Name="ZOrder">19503</P>
    <P Name="LibraryVersion">8.1</P>
    <P Name="SourceBlock">spsBreakerLib/Breaker</P>
    <P Name="SourceType">Breaker</P>
    <InstanceData>
      <P Name="RTWMemSecFuncInitTerm">Inherit from model</P>
      <P Name="RTWMemSecFuncExecute">Inherit from model</P>
      <P Name="RTWMemSecDataConstants">Inherit from model</P>
      <P Name="RTWMemSecDataInternal">Inherit from model</P>
      <P Name="RTWMemSecDataParameters">Inherit from model</P>
      <P Name="ContentPreviewEnabled">on</P>
      <P Name="InitialState">0</P>
      <P Name="SwitchingTimes">[1/60  5/60]</P>
      <P Name="External">on</P>
      <P Name="BreakerResistance">0.01</P>
      <P Name="SnubberResistance">1e6</P>
      <P Name="SnubberCapacitance">inf</P>
      <P Name="Measurements">None</P>
      <P Name="MoreParameters">on</P>
      <P Name="NoBreakLoop">off</P>
    </InstanceData>
  </Block>
  <Block BlockType="BusSelector" Name="Bus&#xA;Selector" SID="2488">
    <PortCounts in="1" out="2"/>
    <P Name="Position">[450, 163, 460, 267]</P>
    <P Name="ZOrder">19480</P>
    <P Name="ShowName">off</P>
    <P Name="FontName">Arial</P>
    <P Name="FontSize">12</P>
    <P Name="FontWeight">bold</P>
    <P Name="OutputSignals">V_PV,I_PV</P>
    <PortProperties>
      <Port Type="out" Index="1">
        <P Name="Name">&lt;V_PV&gt;</P>
      </Port>
      <Port Type="out" Index="2">
        <P Name="Name">&lt;I_PV&gt;</P>
      </Port>
    </PortProperties>
  </Block>
  <Block BlockType="Reference" Name="C4" SID="2489">
    <PortCounts lconn="1" rconn="1"/>
    <P Name="Position">[601, 300, 639, 380]</P>
    <P Name="ZOrder">19484</P>
    <P Name="BlockRotation">270</P>
    <P Name="BlockMirror">on</P>
    <P Name="NameLocation">right</P>
    <P Name="LibraryVersion">11.1</P>
    <P Name="FontName">Arial</P>
    <P Name="FontSize">12</P>
    <P Name="FontWeight">bold</P>
    <P Name="SourceBlock">spsSeriesRLCBranchLib/Series RLC Branch</P>
    <P Name="SourceType">Series RLC Branch</P>
    <InstanceData>
      <P Name="LConnTagsString">__new0</P>
      <P Name="RConnTagsString">__new0</P>
      <P Name="BranchType">C</P>
      <P Name="Resistance">1</P>
      <P Name="Inductance">1e-3</P>
      <P Name="SetiL0">off</P>
      <P Name="InitialCurrent">0</P>
      <P Name="Capacitance">0.003</P>
      <P Name="Setx0">off</P>
      <P Name="InitialVoltage">0</P>
      <P Name="Measurements">None</P>
    </InstanceData>
  </Block>
  <Block BlockType="Constant" Name="Constant" SID="2490">
    <P Name="Position">[1045, 145, 1075, 175]</P>
    <P Name="ZOrder">19504</P>
  </Block>
  <Block BlockType="Constant" Name="Constant1" SID="2491">
    <P Name="Position">[245, 315, 275, 345]</P>
    <P Name="ZOrder">19479</P>
    <P Name="FontName">Arial</P>
    <P Name="FontSize">12</P>
    <P Name="FontWeight">bold</P>
    <P Name="Value">25</P>
  </Block>
  <Block BlockType="Constant" Name="Constant2" SID="2492">
    <P Name="Position">[1065, 380, 1095, 410]</P>
    <P Name="ZOrder">19505</P>
  </Block>
  <Block BlockType="Constant" Name="Constant3" SID="2493">
    <P Name="Position">[225, 165, 255, 195]</P>
    <P Name="ZOrder">19496</P>
    <P Name="FontName">Arial</P>
    <P Name="FontSize">12</P>
    <P Name="FontWeight">bold</P>
    <P Name="Value">1000</P>
  </Block>
  <Block BlockType="Reference" Name="Current Measurement" SID="2494">
    <PortCounts out="1" lconn="1" rconn="1"/>
    <P Name="Position">[895, 228, 920, 252]</P>
    <P Name="ZOrder">19493</P>
    <P Name="LibraryVersion">8.1</P>
    <P Name="UserDataPersistent">on</P>
    <P Name="FontName">Arial</P>
    <P Name="FontSize">12</P>
    <P Name="FontWeight">bold</P>
    <P Name="SourceBlock">spsCurrentMeasurementLib/Current Measurement</P>
    <P Name="SourceType">Current Measurement</P>
    <InstanceData>
      <P Name="RTWMemSecFuncInitTerm">Inherit from model</P>
      <P Name="RTWMemSecFuncExecute">Inherit from model</P>
      <P Name="RTWMemSecDataConstants">Inherit from model</P>
      <P Name="RTWMemSecDataInternal">Inherit from model</P>
      <P Name="RTWMemSecDataParameters">Inherit from model</P>
      <P Name="ContentPreviewEnabled">on</P>
      <P Name="PhasorSimulation">off</P>
      <P Name="OutputType">Complex</P>
      <P Name="PSBequivalent">0</P>
    </InstanceData>
  </Block>
  <Block BlockType="Reference" Name="Diode1" SID="2495">
    <PortCounts lconn="1" rconn="1"/>
    <P Name="Position">[820, 218, 880, 262]</P>
    <P Name="ZOrder">19482</P>
    <P Name="LibraryVersion">8.1</P>
    <P Name="FontName">Arial</P>
    <P Name="FontSize">12</P>
    <P Name="FontWeight">bold</P>
    <P Name="SourceBlock">spsDiodeLib/Diode</P>
    <P Name="SourceType">Diode</P>
    <InstanceData>
      <P Name="RTWMemSecFuncInitTerm">Inherit from model</P>
      <P Name="RTWMemSecFuncExecute">Inherit from model</P>
      <P Name="RTWMemSecDataConstants">Inherit from model</P>
      <P Name="RTWMemSecDataInternal">Inherit from model</P>
      <P Name="RTWMemSecDataParameters">Inherit from model</P>
      <P Name="ContentPreviewEnabled">off</P>
      <P Name="Ron">0.001 </P>
      <P Name="Lon">0</P>
      <P Name="Vf">0.8</P>
      <P Name="IC">0</P>
      <P Name="UseSnubber">off</P>
      <P Name="Rs">500</P>
      <P Name="Cs">250e-9</P>
      <P Name="Measurements">off</P>
    </InstanceData>
  </Block>
  <Block BlockType="Product" Name="Divide1" SID="2496">
    <PortCounts in="2" out="1"/>
    <P Name="Position">[1105, 317, 1135, 348]</P>
    <P Name="ZOrder">19492</P>
    <P Name="FontName">Arial</P>
    <P Name="FontSize">12</P>
    <P Name="FontWeight">bold</P>
    <P Name="Inputs">**</P>
  </Block>
  <Block BlockType="Gain" Name="Gain" SID="2497">
    <P Name="Position">[210, 225, 240, 255]</P>
    <P Name="ZOrder">19500</P>
    <P Name="Gain">1000</P>
  </Block>
  <Block BlockType="Goto" Name="Goto1" SID="2498">
    <P Name="Position">[1265, 324, 1335, 346]</P>
    <P Name="ZOrder">19487</P>
    <P Name="ShowName">off</P>
    <P Name="FontName">Arial</P>
    <P Name="FontSize">12</P>
    <P Name="FontWeight">bold</P>
    <P Name="GotoTag">P_PV</P>
    <P Name="TagVisibility">global</P>
  </Block>
  <Block BlockType="Reference" Name="IGBT/Diode3" SID="2499">
    <PortCounts in="1" lconn="1" rconn="1"/>
    <P Name="Position">[788, 310, 832, 370]</P>
    <P Name="ZOrder">19483</P>
    <P Name="BlockRotation">90</P>
    <P Name="NameLocation">left</P>
    <P Name="LibraryVersion">8.1</P>
    <P Name="FontName">Arial</P>
    <P Name="FontSize">12</P>
    <P Name="FontWeight">bold</P>
    <P Name="SourceBlock">spsIGBTDiodeLib/IGBT//Diode</P>
    <P Name="SourceType">IGBT/Diode</P>
    <InstanceData>
      <P Name="RTWMemSecFuncInitTerm">Inherit from model</P>
      <P Name="RTWMemSecFuncExecute">Inherit from model</P>
      <P Name="RTWMemSecDataConstants">Inherit from model</P>
      <P Name="RTWMemSecDataInternal">Inherit from model</P>
      <P Name="RTWMemSecDataParameters">Inherit from model</P>
      <P Name="ContentPreviewEnabled">off</P>
      <P Name="Ron">1e-3</P>
      <P Name="Rs">1e5</P>
      <P Name="Cs">50</P>
      <P Name="Measurements">off</P>
    </InstanceData>
  </Block>
  <Block BlockType="Reference" Name="L2" SID="2500">
    <PortCounts lconn="1" rconn="1"/>
    <P Name="Position">[675, 231, 750, 259]</P>
    <P Name="ZOrder">19481</P>
    <P Name="LibraryVersion">11.1</P>
    <P Name="FontName">Arial</P>
    <P Name="FontSize">12</P>
    <P Name="FontWeight">bold</P>
    <P Name="SourceBlock">spsSeriesRLCBranchLib/Series RLC Branch</P>
    <P Name="SourceType">Series RLC Branch</P>
    <InstanceData>
      <P Name="LConnTagsString">__new0</P>
      <P Name="RConnTagsString">__new0</P>
      <P Name="BranchType">RL</P>
      <P Name="Resistance">1</P>
      <P Name="Inductance">1e-3</P>
      <P Name="SetiL0">off</P>
      <P Name="InitialCurrent">0</P>
      <P Name="Capacitance">1e-6</P>
      <P Name="Setx0">off</P>
      <P Name="InitialVoltage">0</P>
      <P Name="Measurements">None</P>
    </InstanceData>
  </Block>
  <Block BlockType="Reference" Name="Mean" SID="2501">
    <PortCounts in="1" out="1"/>
    <P Name="Position">[1175, 315, 1225, 355]</P>
    <P Name="ZOrder">19495</P>
    <P Name="LibraryVersion">8.1</P>
    <P Name="FontName">Arial</P>
    <P Name="SourceBlock">spsMeanLib/Mean</P>
    <P Name="SourceType">Mean</P>
    <InstanceData>
      <P Name="RTWMemSecFuncInitTerm">Inherit from model</P>
      <P Name="RTWMemSecFuncExecute">Inherit from model</P>
      <P Name="RTWMemSecDataConstants">Inherit from model</P>
      <P Name="RTWMemSecDataInternal">Inherit from model</P>
      <P Name="RTWMemSecDataParameters">Inherit from model</P>
      <P Name="ContentPreviewEnabled">on</P>
      <P Name="Freq">50</P>
      <P Name="Vinit">15000</P>
      <P Name="Ts">0</P>
    </InstanceData>
  </Block>
  <Block BlockType="SubSystem" Name="Mppt P&amp;O for PV " SID="2502">
    <PortCounts in="2" out="1"/>
    <P Name="Position">[600, 31, 750, 109]</P>
    <P Name="ZOrder">19486</P>
    <P Name="BackgroundColor">red</P>
    <P Name="LibraryVersion">1.32</P>
    <P Name="FontName">Arial</P>
    <P Name="FontSize">12</P>
    <P Name="FontWeight">bold</P>
    <P Name="ErrorFcn">Stateflow.Translate.translate</P>
    <P Name="PermitHierarchicalResolution">ExplicitOnly</P>
    <P Name="TreatAsAtomicUnit">on</P>
    <P Name="SFBlockType">MATLAB Function</P>
    <PortProperties>
      <Port Type="out" Index="1">
        <P Name="PropagatedSignals">duty</P>
      </Port>
    </PortProperties>
    <System Ref="system_2502"/>
  </Block>
  <Block BlockType="Reference" Name="PV Array" SID="2503">
    <PortCounts in="2" out="1" rconn="2"/>
    <P Name="Position">[320, 257, 400, 353]</P>
    <P Name="ZOrder">19478</P>
    <P Name="LibraryVersion">8.1</P>
    <P Name="FontName">Arial</P>
    <P Name="FontSize">12</P>
    <P Name="FontWeight">bold</P>
    <P Name="SourceBlock">spsPVArrayLib/PV Array</P>
    <P Name="SourceType">PV array</P>
    <InstanceData>
      <P Name="RTWMemSecFuncInitTerm">Inherit from model</P>
      <P Name="RTWMemSecFuncExecute">Inherit from model</P>
      <P Name="RTWMemSecDataConstants">Inherit from model</P>
      <P Name="RTWMemSecDataInternal">Inherit from model</P>
      <P Name="RTWMemSecDataParameters">Inherit from model</P>
      <P Name="ContentPreviewEnabled">off</P>
      <P Name="Npar">200</P>
      <P Name="Nser">190</P>
      <P Name="PlotType">array @ 25 deg.C &amp; specified irradiances</P>
      <P Name="S_vec">[ 1000  500  100 ]</P>
      <P Name="Temp_C_vec">[ 45 25  ]</P>
      <P Name="ModuleName">Shenzhen Topray Solar TPS105S-295W(72)</P>
      <P Name="PlotWhenSelected">off</P>
      <P Name="Pm">295.26</P>
      <P Name="Ncell">72</P>
      <P Name="Voc">45.2</P>
      <P Name="Isc">8.32</P>
      <P Name="Vm">37</P>
      <P Name="Im">7.98</P>
      <P Name="beta_Voc_pc">-0.3714</P>
      <P Name="alpha_Isc_pc">0.039303</P>
      <P Name="beta_Voc">-0.16787</P>
      <P Name="alpha_Isc">0.00327</P>
      <P Name="IL">8.3874</P>
      <P Name="I0">4.0711e-10</P>
      <P Name="nI">1.029</P>
      <P Name="Rsh">1518.9143</P>
      <P Name="Rs">0.32543</P>
      <P Name="RobustModel">off</P>
      <P Name="RobustCellTemperature">25</P>
      <P Name="BAL">off</P>
      <P Name="Tc">1e-6</P>
      <P Name="Tfilter">5e-5</P>
    </InstanceData>
  </Block>
  <Block BlockType="Reference" Name="PWM Generator&#xA;(DC-DC)3" SID="2504">
    <PortCounts in="1" out="1"/>
    <P Name="Position">[850, 51, 900, 89]</P>
    <P Name="ZOrder">19485</P>
    <P Name="LibraryVersion">8.1</P>
    <P Name="FontName">Arial</P>
    <P Name="FontSize">12</P>
    <P Name="FontWeight">bold</P>
    <P Name="SourceBlock">spsPWMGeneratorDCDCLib/PWM Generator
(DC-DC)</P>
    <P Name="SourceType">PWM Generator (DC-DC)</P>
    <InstanceData>
      <P Name="RTWMemSecFuncInitTerm">Inherit from model</P>
      <P Name="RTWMemSecFuncExecute">Inherit from model</P>
      <P Name="RTWMemSecDataConstants">Inherit from model</P>
      <P Name="RTWMemSecDataInternal">Inherit from model</P>
      <P Name="RTWMemSecDataParameters">Inherit from model</P>
      <P Name="ContentPreviewEnabled">off</P>
      <P Name="Fsw">5000</P>
      <P Name="Ts">0</P>
    </InstanceData>
  </Block>
  <Block BlockType="Scope" Name="Scope" SID="2505">
    <PortCounts in="1"/>
    <P Name="Position">[675, 174, 705, 206]</P>
    <P Name="ZOrder">19501</P>
    <P Name="ScopeSpecificationString">Simulink.scopes.TimeScopeBlockCfg(&apos;CurrentConfiguration&apos;, extmgr.ConfigurationSet(extmgr.Configuration(&apos;Core&apos;,&apos;General UI&apos;,true),extmgr.Configuration(&apos;Core&apos;,&apos;Source UI&apos;,true),extmgr.Configuration(&apos;Sources&apos;,&apos;WiredSimulink&apos;,true,&apos;DataLoggingVariableName&apos;,&apos;ScopeData2&apos;),extmgr.Configuration(&apos;Visuals&apos;,&apos;Time Domain&apos;,true,&apos;SerializedDisplays&apos;,{struct(&apos;MinYLimReal&apos;,&apos;-49.54248&apos;,&apos;MaxYLimReal&apos;,&apos;445.90982&apos;,&apos;YLabelReal&apos;,&apos;&apos;,&apos;MinYLimMag&apos;,&apos;0.00000&apos;,&apos;MaxYLimMag&apos;,&apos;445.90982&apos;,&apos;LegendVisibility&apos;,&apos;off&apos;,&apos;XGrid&apos;,true,&apos;YGrid&apos;,true,&apos;PlotMagPhase&apos;,false,&apos;AxesColor&apos;,[0 0 0],&apos;AxesTickColor&apos;,[0.686274509803922 0.686274509803922 0.686274509803922],&apos;ColorOrder&apos;,[1 1 0.0666666666666667;0.0745098039215686 0.623529411764706 1;1 0.411764705882353 0.16078431372549;0.392156862745098 0.831372549019608 0.0745098039215686;0.717647058823529 0.274509803921569 1;0.0588235294117647 1 1;1 0.0745098039215686 0.650980392156863],&apos;Title&apos;,&apos;%&lt;SignalLabel&gt;&apos;,&apos;LinePropertiesCache&apos;,{{}},&apos;UserDefinedChannelNames&apos;,{{}},&apos;NumLines&apos;,1,&apos;LineNames&apos;,{{&apos;&lt;V_PV&gt;&apos;}},&apos;ShowContent&apos;,true,&apos;Placement&apos;,1)},&apos;DisplayPropertyDefaults&apos;,struct(&apos;MinYLimReal&apos;,&apos;-49.54248&apos;,&apos;MaxYLimReal&apos;,&apos;445.90982&apos;,&apos;YLabelReal&apos;,&apos;&apos;,&apos;MinYLimMag&apos;,&apos;0.00000&apos;,&apos;MaxYLimMag&apos;,&apos;445.90982&apos;,&apos;LegendVisibility&apos;,&apos;off&apos;,&apos;XGrid&apos;,true,&apos;YGrid&apos;,true,&apos;PlotMagPhase&apos;,false,&apos;AxesColor&apos;,[0 0 0],&apos;AxesTickColor&apos;,[0.686274509803922 0.686274509803922 0.686274509803922],&apos;ColorOrder&apos;,[0.0745098039215686 0.623529411764706 1;1 0.411764705882353 0.16078431372549;1 1 0.0666666666666667;0.717647058823529 0.274509803921569 1;0.392156862745098 0.831372549019608 0.0745098039215686;0.0588235294117647 1 1;1 0.0745098039215686 0.650980392156863])),extmgr.Configuration(&apos;Tools&apos;,&apos;Plot Navigation&apos;,true),extmgr.Configuration(&apos;Tools&apos;,&apos;Measurements&apos;,true,&apos;Version&apos;,&apos;2023b&apos;)),&apos;Version&apos;,&apos;2024b&apos;)</P>
    <P Name="NumInputPorts">1</P>
    <P Name="Floating">off</P>
  </Block>
  <Block BlockType="Scope" Name="Scope1" SID="2506">
    <PortCounts in="1"/>
    <P Name="Position">[1295, 19, 1325, 51]</P>
    <P Name="ZOrder">19506</P>
    <P Name="ScopeSpecificationString">Simulink.scopes.TimeScopeBlockCfg(&apos;CurrentConfiguration&apos;, extmgr.ConfigurationSet(extmgr.Configuration(&apos;Core&apos;,&apos;General UI&apos;,true),extmgr.Configuration(&apos;Core&apos;,&apos;Source UI&apos;,true),extmgr.Configuration(&apos;Sources&apos;,&apos;WiredSimulink&apos;,true,&apos;DataLoggingVariableName&apos;,&apos;ScopeData1&apos;),extmgr.Configuration(&apos;Visuals&apos;,&apos;Time Domain&apos;,true,&apos;SerializedDisplays&apos;,{struct(&apos;MinYLimReal&apos;,&apos;-366138.38017&apos;,&apos;MaxYLimReal&apos;,&apos;3445245.42154&apos;,&apos;YLabelReal&apos;,&apos;&apos;,&apos;MinYLimMag&apos;,&apos;    0.00000&apos;,&apos;MaxYLimMag&apos;,&apos;3445245.42154&apos;,&apos;LegendVisibility&apos;,&apos;off&apos;,&apos;XGrid&apos;,true,&apos;YGrid&apos;,true,&apos;PlotMagPhase&apos;,false,&apos;AxesColor&apos;,[0 0 0],&apos;AxesTickColor&apos;,[0.686274509803922 0.686274509803922 0.686274509803922],&apos;ColorOrder&apos;,[1 1 0.0666666666666667;0.0745098039215686 0.623529411764706 1;1 0.411764705882353 0.16078431372549;0.392156862745098 0.831372549019608 0.0745098039215686;0.717647058823529 0.274509803921569 1;0.0588235294117647 1 1;1 0.0745098039215686 0.650980392156863],&apos;Title&apos;,&apos;%&lt;SignalLabel&gt;&apos;,&apos;LinePropertiesCache&apos;,{{}},&apos;UserDefinedChannelNames&apos;,{{}},&apos;NumLines&apos;,1,&apos;LineNames&apos;,{{&apos;Mean&apos;}},&apos;ShowContent&apos;,true,&apos;Placement&apos;,1)},&apos;DisplayPropertyDefaults&apos;,struct(&apos;MinYLimReal&apos;,&apos;-366138.38017&apos;,&apos;MaxYLimReal&apos;,&apos;3445245.42154&apos;,&apos;YLabelReal&apos;,&apos;&apos;,&apos;MinYLimMag&apos;,&apos;    0.00000&apos;,&apos;MaxYLimMag&apos;,&apos;3445245.42154&apos;,&apos;LegendVisibility&apos;,&apos;off&apos;,&apos;XGrid&apos;,true,&apos;YGrid&apos;,true,&apos;PlotMagPhase&apos;,false,&apos;AxesColor&apos;,[0 0 0],&apos;AxesTickColor&apos;,[0.686274509803922 0.686274509803922 0.686274509803922],&apos;ColorOrder&apos;,[0.0745098039215686 0.623529411764706 1;1 0.411764705882353 0.16078431372549;1 1 0.0666666666666667;0.717647058823529 0.274509803921569 1;0.392156862745098 0.831372549019608 0.0745098039215686;0.0588235294117647 1 1;1 0.0745098039215686 0.650980392156863])),extmgr.Configuration(&apos;Tools&apos;,&apos;Plot Navigation&apos;,true,&apos;OnceAtStop&apos;,false,&apos;PreviousAutoscale&apos;,&apos;XY&apos;),extmgr.Configuration(&apos;Tools&apos;,&apos;Measurements&apos;,true,&apos;Version&apos;,&apos;2023b&apos;)),&apos;Version&apos;,&apos;2024b&apos;,&apos;Position&apos;,[26 92 436 420])</P>
    <P Name="NumInputPorts">1</P>
    <P Name="Floating">off</P>
  </Block>
  <Block BlockType="SubSystem" Name="Signal Builder1" SID="2507">
    <P Name="Tag">STV Subsys</P>
    <PortCounts out="1"/>
    <P Name="Position">[40, 195, 165, 285]</P>
    <P Name="ZOrder">19497</P>
    <P Name="BackgroundColor">green</P>
    <P Name="CopyFcn">sigbuilder_block(&apos;copy&apos;);</P>
    <P Name="DeleteFcn">sigbuilder_block(&apos;delete&apos;);</P>
    <P Name="LoadFcn">sigbuilder_block(&apos;load&apos;);</P>
    <P Name="ModelCloseFcn">sigbuilder_block(&apos;modelClose&apos;);</P>
    <P Name="PreSaveFcn">sigbuilder_block(&apos;preSave&apos;);</P>
    <P Name="StartFcn">sigbuilder_block(&apos;start&apos;);</P>
    <P Name="PauseFcn">sigbuilder_block(&apos;pause&apos;);</P>
    <P Name="ContinueFcn">sigbuilder_block(&apos;continue&apos;);</P>
    <P Name="StopFcn">sigbuilder_block(&apos;stop&apos;);</P>
    <P Name="NameChangeFcn">sigbuilder_block(&apos;namechange&apos;);</P>
    <P Name="ClipboardFcn">sigbuilder_block(&apos;clipboard&apos;);</P>
    <P Name="OpenFcn">sigbuilder_block(&apos;open&apos;,[220.2 175 468.8 305 ]);</P>
    <P Name="CloseFcn">sigbuilder_block(&apos;close&apos;);</P>
    <P Name="MaskHideContents">on</P>
    <Mask SelfModifiable="on">
      <Type>Sigbuilder block</Type>
      <Display IconOpaque="transparent" IconRotate="port">plot(0, 0, 100, 100,[2, 2, 32, 32, 2], [68, 8, 8, 68, 68],[32, 2], [38, 38], [32, 19, 2],[53, 60, 44], [32, 17, 17, 2],[16, 16, 31, 31]);txt = getActiveGroup(gcbh);text(2, 100, txt,&apos;verticalAlignment&apos;, &apos;top&apos;);</Display>
      <Description>Simulink:masks:SigbuilderBlock_MD</Description>
      <Initialization>if ~strcmp(get_param(bdroot(gcbh),&apos;SimulationStatus&apos;),&apos;stopped&apos;) tuvar = sigbuilder_block(&apos;maskInit&apos;); end</Initialization>
      <Capabilities>slmaskedcaps(gcbh)</Capabilities>
      <MaskParameter Name="tuvar" Type="edit" Visible="off">
        <Value>[0:10]</Value>
      </MaskParameter>
    </Mask>
    <System Ref="system_2507"/>
  </Block>
  <Block BlockType="Reference" Name="Voltage Measurement" SID="2508">
    <PortCounts out="1" lconn="2"/>
    <P Name="Position">[1025, 313, 1050, 337]</P>
    <P Name="ZOrder">19491</P>
    <P Name="LibraryVersion">8.1</P>
    <P Name="UserDataPersistent">on</P>
    <P Name="FontName">Arial</P>
    <P Name="FontSize">12</P>
    <P Name="FontWeight">bold</P>
    <P Name="SourceBlock">spsVoltageMeasurementLib/Voltage Measurement</P>
    <P Name="SourceType">Voltage Measurement</P>
    <InstanceData>
      <P Name="RTWMemSecFuncInitTerm">Inherit from model</P>
      <P Name="RTWMemSecFuncExecute">Inherit from model</P>
      <P Name="RTWMemSecDataConstants">Inherit from model</P>
      <P Name="RTWMemSecDataInternal">Inherit from model</P>
      <P Name="RTWMemSecDataParameters">Inherit from model</P>
      <P Name="ContentPreviewEnabled">on</P>
      <P Name="PhasorSimulation">off</P>
      <P Name="OutputType">Complex</P>
      <P Name="PSBequivalent">0</P>
    </InstanceData>
  </Block>
  <Block BlockType="Goto" Name="vPV1" SID="2509">
    <P Name="Position">[340, 185, 380, 215]</P>
    <P Name="ZOrder">19488</P>
    <P Name="FontName">Arial</P>
    <P Name="FontSize">12</P>
    <P Name="FontWeight">bold</P>
    <P Name="GotoTag">Ir</P>
    <P Name="TagVisibility">global</P>
  </Block>
  <Block BlockType="PMIOPort" Name="PV+" SID="2510">
    <P Name="Position">[1265, 228, 1295, 242]</P>
    <P Name="ZOrder">19476</P>
    <P Name="BlockMirror">on</P>
    <P Name="FontName">Arial</P>
    <P Name="FontSize">12</P>
    <P Name="FontWeight">bold</P>
    <P Name="Side">Right</P>
  </Block>
  <Block BlockType="PMIOPort" Name="PV-" SID="2511">
    <P Name="Position">[1245, 418, 1275, 432]</P>
    <P Name="ZOrder">19477</P>
    <P Name="BlockMirror">on</P>
    <P Name="FontName">Arial</P>
    <P Name="FontSize">12</P>
    <P Name="FontWeight">bold</P>
    <P Name="Port">2</P>
    <P Name="Side">Right</P>
  </Block>
  <Line LineType="Connection">
    <P Name="FontName">Arial</P>
    <P Name="FontSize">12</P>
    <P Name="FontWeight">bold</P>
    <P Name="ZOrder">1</P>
    <P Name="Src">2508#lconn:1</P>
    <P Name="Points">[-2, 0; 0, -75]</P>
    <Branch ConnectType="DEST_SRC">
      <P Name="Dst">2494#rconn:1</P>
    </Branch>
    <Branch ConnectType="DEST_DEST">
      <P Name="Src">2486#lconn:1</P>
      <P Name="Points">[-117, 0]</P>
    </Branch>
  </Line>
  <Line LineType="Connection">
    <P Name="FontName">Arial</P>
    <P Name="FontSize">12</P>
    <P Name="FontWeight">bold</P>
    <P Name="ZOrder">4</P>
    <P Name="Points">[620, 245; 40, 0]</P>
    <P Name="Dst">2500#lconn:1</P>
    <Branch ConnectType="SRC_DEST">
      <P Name="Src">2503#rconn:1</P>
      <P Name="Points">[161, 0; 0, -65; 44, 0; 0, 5]</P>
    </Branch>
    <Branch ConnectType="SRC_DEST">
      <P Name="Src">2489#lconn:1</P>
      <P Name="Points">[0, -40]</P>
    </Branch>
  </Line>
  <Line LineType="Connection">
    <P Name="FontName">Arial</P>
    <P Name="FontSize">12</P>
    <P Name="FontWeight">bold</P>
    <P Name="ZOrder">7</P>
    <P Name="Points">[800, 245; -35, 0]</P>
    <P Name="Dst">2500#rconn:1</P>
    <Branch ConnectType="SRC_DEST">
      <P Name="Src">2499#lconn:1</P>
      <P Name="Points">[0, -50]</P>
    </Branch>
    <Branch ConnectType="SRC_DEST">
      <P Name="Src">2495#lconn:1</P>
      <P Name="Points">[-5, 0; 0, 5]</P>
    </Branch>
  </Line>
  <Line LineType="Connection">
    <P Name="FontName">Arial</P>
    <P Name="FontSize">12</P>
    <P Name="FontWeight">bold</P>
    <P Name="ZOrder">10</P>
    <P Name="Src">2503#rconn:2</P>
    <P Name="Points">[114, 0; 0, 55; 91, 0; 0, 5]</P>
    <Branch ConnectType="DEST_SRC">
      <P Name="Points">[0, 36; 190, 0]</P>
      <Branch ConnectType="DEST_DEST">
        <P Name="Points">[1036, 430; -69, 0; 0, 1; -157, 0]</P>
        <Branch ConnectType="SRC_DEST">
          <P Name="Src">2487#lconn:1</P>
          <P Name="Points">[-74, 0; 0, -5]</P>
        </Branch>
        <Branch ConnectType="SRC_DEST">
          <P Name="Src">2508#lconn:2</P>
          <P Name="Points">[-55, 0; 0, 57; 82, 0; 0, 43; -1, 0]</P>
        </Branch>
      </Branch>
      <Branch ConnectType="DEST_DEST">
        <P Name="Src">2499#rconn:1</P>
        <P Name="Points">[0, 46]</P>
      </Branch>
    </Branch>
    <Branch ConnectType="DEST_DEST">
      <P Name="Src">2489#rconn:1</P>
      <P Name="Points">[0, 0]</P>
    </Branch>
  </Line>
  <Line LineType="Connection">
    <P Name="FontName">Arial</P>
    <P Name="FontSize">12</P>
    <P Name="FontWeight">bold</P>
    <P Name="ZOrder">17</P>
    <P Name="Src">2494#lconn:1</P>
    <P Name="Dst">2495#rconn:1</P>
  </Line>
  <Line>
    <P Name="ZOrder">18</P>
    <P Name="Src">2501#out:1</P>
    <P Name="Points">[18, 0]</P>
    <Branch>
      <P Name="ZOrder">19</P>
      <P Name="Points">[0, -300]</P>
      <P Name="Dst">2506#in:1</P>
    </Branch>
    <Branch>
      <P Name="ZOrder">20</P>
      <P Name="Dst">2498#in:1</P>
    </Branch>
  </Line>
  <Line>
    <P Name="ZOrder">21</P>
    <P Name="Src">2504#out:1</P>
    <P Name="Points">[33, 0; 0, 225]</P>
    <P Name="Dst">2499#in:1</P>
  </Line>
  <Line>
    <P Name="ZOrder">22</P>
    <P Name="Src">2503#out:1</P>
    <P Name="Points">[20, 0; 0, -60]</P>
    <P Name="Dst">2488#in:1</P>
  </Line>
  <Line>
    <P Name="ZOrder">23</P>
    <P Name="Src">2494#out:1</P>
    <P Name="Points">[22, 0; 0, 122; 143, 0]</P>
    <P Name="Dst">2496#in:2</P>
  </Line>
  <Line>
    <P Name="ZOrder">24</P>
    <P Name="Src">2508#out:1</P>
    <P Name="Dst">2496#in:1</P>
  </Line>
  <Line>
    <P Name="Name">&lt;I_PV&gt;</P>
    <P Name="ZOrder">25</P>
    <P Name="Labels">[0, 0]</P>
    <P Name="Src">2488#out:2</P>
    <P Name="Points">[44, 0; 0, -150]</P>
    <P Name="Dst">2502#in:2</P>
  </Line>
  <Line>
    <P Name="Name">&lt;V_PV&gt;</P>
    <P Name="ZOrder">26</P>
    <P Name="Labels">[0, 0]</P>
    <P Name="Src">2488#out:1</P>
    <P Name="Points">[93, 0]</P>
    <Branch>
      <P Name="ZOrder">27</P>
      <P Name="Dst">2505#in:1</P>
    </Branch>
    <Branch>
      <P Name="ZOrder">28</P>
      <P Name="Points">[0, -140]</P>
      <P Name="Dst">2502#in:1</P>
    </Branch>
  </Line>
  <Line>
    <P Name="ZOrder">29</P>
    <P Name="Src">2491#out:1</P>
    <P Name="Dst">2503#in:2</P>
  </Line>
  <Line>
    <P Name="ZOrder">30</P>
    <P Name="Src">2502#out:1</P>
    <P Name="Dst">2504#in:1</P>
  </Line>
  <Line>
    <P Name="ZOrder">31</P>
    <P Name="Src">2496#out:1</P>
    <P Name="Dst">2501#in:1</P>
  </Line>
  <Line>
    <P Name="ZOrder">32</P>
    <P Name="Src">2507#out:1</P>
    <P Name="Dst">2497#in:1</P>
  </Line>
  <Line LineType="Connection">
    <P Name="ZOrder">33</P>
    <P Name="Src">2486#rconn:1</P>
    <P Name="Dst">2510#rconn:1</P>
  </Line>
  <Line LineType="Connection">
    <P Name="ZOrder">34</P>
    <P Name="Src">2487#rconn:1</P>
    <P Name="Dst">2511#rconn:1</P>
  </Line>
  <Line>
    <P Name="ZOrder">35</P>
    <P Name="Src">2490#out:1</P>
    <P Name="Points">[28, 0; 0, 60]</P>
    <P Name="Dst">2486#in:1</P>
  </Line>
  <Line>
    <P Name="ZOrder">36</P>
    <P Name="Src">2492#out:1</P>
    <P Name="Points">[5, 0; 0, 15]</P>
    <P Name="Dst">2487#in:1</P>
  </Line>
  <Line>
    <P Name="ZOrder">37</P>
    <P Name="Src">2493#out:1</P>
    <P Name="Points">[25, 0; 0, 20]</P>
    <Branch>
      <P Name="ZOrder">40</P>
      <P Name="Points">[0, 80]</P>
      <P Name="Dst">2503#in:1</P>
    </Branch>
    <Branch>
      <P Name="ZOrder">38</P>
      <P Name="Dst">2509#in:1</P>
    </Branch>
  </Line>
</System>
