# Supplementary material for: Artificial neural network based hierarchical intelligent control framework for a residential microgrid
Source: Sci Rep. 2025 Nov 23;15:45174. doi: 10.1038/s41598-025-29034-x (PMC12749602; doi:10.1038/s41598-025-29034-x)
Supplement: Supplementary file 1 — Supplementary Material 1 [file 41598_2025_29034_MOESM1_ESM.slx › simulink/systems/system_2514.xml]

<?xml version="1.0" encoding="utf-8"?>
<System>
  <P Name="Location">[223, 338, 826, 833]</P>
  <P Name="SIDHighWatermark">30</P>
  <Block BlockType="Inport" Name="SOC" SID="2514::1">
    <P Name="Position">[20, 101, 40, 119]</P>
    <P Name="ZOrder">-1</P>
    <PortProperties>
      <Port Type="out" Index="1">
        <P Name="PropagatedSignals">SOC (%)</P>
      </Port>
    </PortProperties>
  </Block>
  <Block BlockType="Demux" Name=" Demux " SID="2514::29">
    <PortCounts in="1" out="1"/>
    <P Name="Position">[270, 230, 320, 270]</P>
    <P Name="ZOrder">20</P>
    <P Name="Outputs">1</P>
  </Block>
  <Block BlockType="S-Function" Name=" SFunction " SID="2514::28">
    <P Name="Tag">Stateflow S-Function 2</P>
    <PortCounts in="1" out="2"/>
    <P Name="Position">[180, 100, 230, 160]</P>
    <P Name="ZOrder">19</P>
    <P Name="FunctionName">sf_sfun</P>
    <P Name="PortCounts">[1 2]</P>
    <P Name="SFunctionDeploymentMode">off</P>
    <P Name="EnableBusSupport">on</P>
    <P Name="SFcnIsStateOwnerBlock">off</P>
    <PortProperties>
      <Port Type="out" Index="2">
        <P Name="Name">y</P>
      </Port>
    </PortProperties>
  </Block>
  <Block BlockType="Terminator" Name=" Terminator " SID="2514::30">
    <P Name="Position">[460, 241, 480, 259]</P>
    <P Name="ZOrder">21</P>
  </Block>
  <Block BlockType="Outport" Name="y" SID="2514::5">
    <P Name="Position">[460, 101, 480, 119]</P>
    <P Name="ZOrder">-5</P>
  </Block>
  <Line>
    <P Name="ZOrder">9</P>
    <P Name="Src">2514::1#out:1</P>
    <P Name="Dst">2514::28#in:1</P>
  </Line>
  <Line>
    <P Name="Name">y</P>
    <P Name="ZOrder">10</P>
    <P Name="Labels">[0, 0]</P>
    <P Name="Src">2514::28#out:2</P>
    <P Name="Dst">2514::5#in:1</P>
  </Line>
  <Line>
    <P Name="ZOrder">11</P>
    <P Name="Src">2514::29#out:1</P>
    <P Name="Dst">2514::30#in:1</P>
  </Line>
  <Line>
    <P Name="ZOrder">12</P>
    <P Name="Src">2514::28#out:1</P>
    <P Name="Dst">2514::29#in:1</P>
  </Line>
</System>
