# Supplementary material for: Artificial neural network based hierarchical intelligent control framework for a residential microgrid
Source: Sci Rep. 2025 Nov 23;15:45174. doi: 10.1038/s41598-025-29034-x (PMC12749602; doi:10.1038/s41598-025-29034-x)
Supplement: Supplementary file 1 — Supplementary Material 1 [file 41598_2025_29034_MOESM1_ESM.slx › simulink/systems/system_root.xml]

<?xml version="1.0" encoding="utf-8"?>
<System>
  <P Name="Location">[-1, -7, 1537, 913]</P>
  <P Name="ZoomFactor">84</P>
  <P Name="ReportName">simulink-default.rpt</P>
  <P Name="SIDHighWatermark">2517</P>
  <Block BlockType="Sum" Name="Add" SID="2283">
    <PortCounts in="2" out="1"/>
    <P Name="Position">[890, 882, 920, 913]</P>
    <P Name="ZOrder">20546</P>
    <P Name="IconShape">rectangular</P>
  </Block>
  <Block BlockType="SubSystem" Name="Battery Management System" SID="2284">
    <PortCounts lconn="2"/>
    <P Name="Position">[1381, 835, 1519, 965]</P>
    <P Name="ZOrder">20527</P>
    <P Name="BlockRotation">270</P>
    <P Name="BlockMirror">on</P>
    <P Name="NameLocation">left</P>
    <System Ref="system_2284"/>
  </Block>
  <Block BlockType="Reference" Name="Current Measurement" SID="2344">
    <PortCounts out="1" lconn="1" rconn="1"/>
    <P Name="Position">[1750, 553, 1775, 577]</P>
    <P Name="ZOrder">20529</P>
    <P Name="LibraryVersion">7.0</P>
    <P Name="UserDataPersistent">on</P>
    <P Name="SourceBlock">spsCurrentMeasurementLib/Current Measurement</P>
    <P Name="SourceType">Current Measurement</P>
    <InstanceData>
      <P Name="RTWMemSecFuncInitTerm">Inherit from model</P>
      <P Name="RTWMemSecFuncExecute">Inherit from model</P>
      <P Name="RTWMemSecDataConstants">Inherit from model</P>
      <P Name="RTWMemSecDataInternal">Inherit from model</P>
      <P Name="RTWMemSecDataParameters">Inherit from model</P>
      <P Name="ContentPreviewEnabled">on</P>
      <P Name="PhasorSimulation">off</P>
      <P Name="OutputType">Complex</P>
      <P Name="PSBequivalent">0</P>
    </InstanceData>
  </Block>
  <Block BlockType="SubSystem" Name="Diesl system" SID="2345">
    <PortCounts out="1" rconn="2"/>
    <P Name="Position">[1550, 325, 1680, 450]</P>
    <P Name="ZOrder">20544</P>
    <P Name="BlockRotation">270</P>
    <P Name="BlockMirror">on</P>
    <P Name="NameLocation">left</P>
    <P Name="HideAutomaticName">off</P>
    <P Name="ContentPreviewEnabled">on</P>
    <System Ref="system_2345"/>
  </Block>
  <Block BlockType="From" Name="From" SID="2368">
    <P Name="Position">[560, 1035, 600, 1065]</P>
    <P Name="ZOrder">20538</P>
    <P Name="ShowName">off</P>
    <P Name="GotoTag">SOC</P>
    <P Name="TagVisibility">global</P>
    <PortProperties>
      <Port Type="out" Index="1">
        <P Name="PropagatedSignals">SOC (%)</P>
      </Port>
    </PortProperties>
  </Block>
  <Block BlockType="From" Name="From1" SID="2369">
    <P Name="Position">[780, 953, 850, 987]</P>
    <P Name="ZOrder">20539</P>
    <P Name="GotoTag">P_AC</P>
    <P Name="TagVisibility">global</P>
  </Block>
  <Block BlockType="From" Name="From2" SID="2370">
    <P Name="Position">[765, 894, 835, 916]</P>
    <P Name="ZOrder">20540</P>
    <P Name="ShowName">off</P>
    <P Name="FontName">Arial</P>
    <P Name="FontSize">12</P>
    <P Name="FontWeight">bold</P>
    <P Name="GotoTag">P_PV</P>
    <P Name="TagVisibility">global</P>
  </Block>
  <Block BlockType="From" Name="From3" SID="2371">
    <P Name="Position">[1635, 1044, 1705, 1066]</P>
    <P Name="ZOrder">20542</P>
    <P Name="ShowName">off</P>
    <P Name="FontName">Arial</P>
    <P Name="FontSize">12</P>
    <P Name="FontWeight">bold</P>
    <P Name="GotoTag">grid</P>
    <P Name="TagVisibility">global</P>
    <PortProperties>
      <Port Type="out" Index="1">
        <P Name="PropagatedSignals">grid</P>
      </Port>
    </PortProperties>
  </Block>
  <Block BlockType="From" Name="From4" SID="2372">
    <P Name="Position">[775, 831, 815, 859]</P>
    <P Name="ZOrder">20545</P>
    <P Name="GotoTag">P_Wind</P>
    <P Name="TagVisibility">global</P>
  </Block>
  <Block BlockType="Goto" Name="Goto" SID="2373">
    <P Name="Position">[1270, 979, 1340, 1001]</P>
    <P Name="ZOrder">20541</P>
    <P Name="ShowName">off</P>
    <P Name="FontName">Arial</P>
    <P Name="FontSize">12</P>
    <P Name="FontWeight">bold</P>
    <P Name="GotoTag">grid</P>
    <P Name="TagVisibility">global</P>
  </Block>
  <Block BlockType="Goto" Name="Goto1" SID="2374">
    <P Name="Position">[2245, 497, 2310, 523]</P>
    <P Name="ZOrder">20530</P>
    <P Name="ShowName">off</P>
    <P Name="GotoTag">Current</P>
    <P Name="TagVisibility">global</P>
  </Block>
  <Block BlockType="Goto" Name="Goto2" SID="2375">
    <P Name="Position">[2010, 672, 2075, 698]</P>
    <P Name="ZOrder">20528</P>
    <P Name="ShowName">off</P>
    <P Name="GotoTag">Voltage</P>
    <P Name="TagVisibility">global</P>
  </Block>
  <Block BlockType="Goto" Name="Goto4" SID="2376">
    <P Name="Position">[2245, 592, 2310, 618]</P>
    <P Name="ZOrder">20532</P>
    <P Name="ShowName">off</P>
    <P Name="GotoTag">PDC</P>
    <P Name="TagVisibility">global</P>
  </Block>
  <Block BlockType="SubSystem" Name="Loadvariable" SID="2377">
    <PortCounts in="1" rconn="2"/>
    <P Name="Position">[1699, 830, 1821, 970]</P>
    <P Name="ZOrder">20536</P>
    <P Name="BlockRotation">270</P>
    <P Name="NameLocation">right</P>
    <P Name="ContentPreviewEnabled">on</P>
    <System Ref="system_2377"/>
  </Block>
  <Block BlockType="SubSystem" Name="MATLAB Function1" SID="2431">
    <PortCounts in="4" out="1"/>
    <P Name="Position">[975, 911, 1225, 1069]</P>
    <P Name="ZOrder">20537</P>
    <P Name="ErrorFcn">Stateflow.Translate.translate</P>
    <P Name="PermitHierarchicalResolution">ExplicitOnly</P>
    <P Name="TreatAsAtomicUnit">on</P>
    <P Name="SFBlockType">MATLAB Function</P>
    <P Name="ContentPreviewEnabled">on</P>
    <PortProperties>
      <Port Type="out" Index="1">
        <P Name="PropagatedSignals">grid</P>
      </Port>
    </PortProperties>
    <System Ref="system_2431"/>
  </Block>
  <Block BlockType="Product" Name="Product" SID="2432">
    <PortCounts in="2" out="1"/>
    <P Name="Position">[2175, 587, 2205, 618]</P>
    <P Name="ZOrder">20531</P>
  </Block>
  <Block BlockType="SubSystem" Name="Scope_System" SID="2433">
    <PortCounts/>
    <P Name="Position">[2110, 716, 2275, 899]</P>
    <P Name="ZOrder">20534</P>
    <P Name="ContentPreviewEnabled">on</P>
    <System Ref="system_2433"/>
  </Block>
  <Block BlockType="Reference" Name="Series RLC Branch1" SID="2444">
    <PortCounts lconn="1" rconn="1"/>
    <P Name="Position">[1596, 620, 1634, 700]</P>
    <P Name="ZOrder">20533</P>
    <P Name="BlockRotation">270</P>
    <P Name="BlockMirror">on</P>
    <P Name="NameLocation">left</P>
    <P Name="LibraryVersion">11.1</P>
    <P Name="SourceBlock">spsSeriesRLCBranchLib/Series RLC Branch</P>
    <P Name="SourceType">Series RLC Branch</P>
    <InstanceData>
      <P Name="LConnTagsString">__new0</P>
      <P Name="RConnTagsString">__new0</P>
      <P Name="BranchType">C</P>
      <P Name="Resistance">50</P>
      <P Name="Inductance">1e-3</P>
      <P Name="SetiL0">off</P>
      <P Name="InitialCurrent">0</P>
      <P Name="Capacitance">0.05</P>
      <P Name="Setx0">on</P>
      <P Name="InitialVoltage">8000</P>
      <P Name="Measurements">None</P>
    </InstanceData>
  </Block>
  <Block BlockType="SubSystem" Name="Signal Builder1" SID="2445">
    <P Name="Tag">STV Subsys</P>
    <PortCounts out="1"/>
    <P Name="Position">[575, 924, 700, 1016]</P>
    <P Name="ZOrder">20547</P>
    <P Name="BackgroundColor">green</P>
    <P Name="CopyFcn">sigbuilder_block(&apos;copy&apos;);</P>
    <P Name="DeleteFcn">sigbuilder_block(&apos;delete&apos;);</P>
    <P Name="LoadFcn">sigbuilder_block(&apos;load&apos;);</P>
    <P Name="ModelCloseFcn">sigbuilder_block(&apos;modelClose&apos;);</P>
    <P Name="PreSaveFcn">sigbuilder_block(&apos;preSave&apos;);</P>
    <P Name="StartFcn">sigbuilder_block(&apos;start&apos;);</P>
    <P Name="PauseFcn">sigbuilder_block(&apos;pause&apos;);</P>
    <P Name="ContinueFcn">sigbuilder_block(&apos;continue&apos;);</P>
    <P Name="StopFcn">sigbuilder_block(&apos;stop&apos;);</P>
    <P Name="NameChangeFcn">sigbuilder_block(&apos;namechange&apos;);</P>
    <P Name="ClipboardFcn">sigbuilder_block(&apos;clipboard&apos;);</P>
    <P Name="OpenFcn">sigbuilder_block(&apos;open&apos;,[220.2 175 468.8 305 ]);</P>
    <P Name="CloseFcn">sigbuilder_block(&apos;close&apos;);</P>
    <P Name="MaskHideContents">on</P>
    <Mask SelfModifiable="on">
      <Type>Sigbuilder block</Type>
      <Display IconOpaque="transparent" IconRotate="port">plot(0, 0, 100, 100,[2, 2, 32, 32, 2], [68, 8, 8, 68, 68],[32, 2], [38, 38], [32, 19, 2],[53, 60, 44], [32, 17, 17, 2],[16, 16, 31, 31]);txt = getActiveGroup(gcbh);text(2, 100, txt,&apos;verticalAlignment&apos;, &apos;top&apos;);</Display>
      <Description>Simulink:masks:SigbuilderBlock_MD</Description>
      <Initialization>if ~strcmp(get_param(bdroot(gcbh),&apos;SimulationStatus&apos;),&apos;stopped&apos;) tuvar = sigbuilder_block(&apos;maskInit&apos;); end</Initialization>
      <Capabilities>slmaskedcaps(gcbh)</Capabilities>
      <MaskParameter Name="tuvar" Type="edit" Visible="off">
        <Value>[0:10]</Value>
      </MaskParameter>
    </Mask>
    <System Ref="system_2445"/>
  </Block>
  <Block BlockType="Reference" Name="Voltage Measurement" SID="2446">
    <PortCounts out="1" lconn="2"/>
    <P Name="Position">[1900, 653, 1925, 677]</P>
    <P Name="ZOrder">20526</P>
    <P Name="LibraryVersion">8.1</P>
    <P Name="UserDataPersistent">on</P>
    <P Name="SourceBlock">spsVoltageMeasurementLib/Voltage Measurement</P>
    <P Name="SourceType">Voltage Measurement</P>
    <InstanceData>
      <P Name="RTWMemSecFuncInitTerm">Inherit from model</P>
      <P Name="RTWMemSecFuncExecute">Inherit from model</P>
      <P Name="RTWMemSecDataConstants">Inherit from model</P>
      <P Name="RTWMemSecDataInternal">Inherit from model</P>
      <P Name="RTWMemSecDataParameters">Inherit from model</P>
      <P Name="ContentPreviewEnabled">on</P>
      <P Name="PhasorSimulation">off</P>
      <P Name="OutputType">Complex</P>
      <P Name="PSBequivalent">0</P>
    </InstanceData>
  </Block>
  <Block BlockType="SubSystem" Name="Wind_Turbine" SID="2447">
    <PortCounts rconn="2"/>
    <P Name="Position">[1000, 439, 1140, 561]</P>
    <P Name="ZOrder">20543</P>
    <P Name="ContentPreviewEnabled">on</P>
    <System Ref="system_2447"/>
  </Block>
  <Block BlockType="Reference" Name="powergui" SID="2484">
    <PortCounts/>
    <P Name="Position">[2095, 415, 2176, 454]</P>
    <P Name="ZOrder">20525</P>
    <P Name="Priority">1</P>
    <P Name="LibraryVersion">13</P>
    <P Name="SourceBlock">spspowerguiLib/powergui</P>
    <P Name="SourceType">PSB option menu block</P>
    <InstanceData>
      <P Name="RTWMemSecFuncInitTerm">Inherit from model</P>
      <P Name="RTWMemSecFuncExecute">Inherit from model</P>
      <P Name="RTWMemSecDataConstants">Inherit from model</P>
      <P Name="RTWMemSecDataInternal">Inherit from model</P>
      <P Name="RTWMemSecDataParameters">Inherit from model</P>
      <P Name="ContentPreviewEnabled">off</P>
      <P Name="SimulationMode">Discrete</P>
      <P Name="SampleTime">1e-5</P>
      <P Name="frequency">60</P>
      <P Name="Iterations">50</P>
      <P Name="frequencyindice">0</P>
      <P Name="Pbase">100e6</P>
      <P Name="ErrMax">1e-4</P>
      <P Name="UnitsV">kV</P>
      <P Name="UnitsW">MW</P>
      <P Name="buscounter">0</P>
      <P Name="FunctionMessages">on</P>
      <P Name="echomessages">on</P>
      <P Name="EnableUseOfTLC">on</P>
      <P Name="CurrentSourceSwitches">off</P>
      <P Name="DisableSnubberDevices">off</P>
      <P Name="DisableRonSwitches">off</P>
      <P Name="DisableVfSwitches">off</P>
      <P Name="DisplayEquations">off</P>
      <P Name="AutomaticDiscreteSolvers">off</P>
      <P Name="SolverType">Tustin/Backward Euler (TBE)</P>
      <P Name="Interpol">off</P>
      <P Name="ExternalGateDelay">off</P>
      <P Name="methode">off</P>
      <P Name="Ts">100</P>
      <P Name="x0status">steady</P>
      <P Name="SPID">on</P>
      <P Name="SwTol">0</P>
      <P Name="HookPort">off</P>
      <P Name="NonlinearTolerance">1e-4</P>
      <P Name="nMaxIteration">100</P>
      <P Name="ContinueOnMaxIteration">off</P>
      <P Name="RestoreLinks">warning</P>
      <P Name="ResistiveCurrentMeasurement">off</P>
      <P Name="Frange">[0:2:500]</P>
      <P Name="Ylog">off</P>
      <P Name="Xlog">on</P>
      <P Name="ShowGrid">off</P>
      <P Name="save">off</P>
      <P Name="variable">ZData</P>
      <P Name="structure">ScopeData3</P>
      <P Name="ZoomFFT">off</P>
      <P Name="StartTime">0.1</P>
      <P Name="cycles">5</P>
      <P Name="DisplayStyle">1</P>
      <P Name="fundamental">50</P>
      <P Name="FreqAxis">off</P>
      <P Name="MaxFrequency">1000</P>
      <P Name="frequencyindicesteady">1</P>
      <P Name="RmsSteady">1</P>
      <P Name="display">off</P>
    </InstanceData>
  </Block>
  <Block BlockType="SubSystem" Name="solar" SID="2485">
    <PortCounts rconn="2"/>
    <P Name="Position">[1000, 637, 1140, 773]</P>
    <P Name="ZOrder">20535</P>
    <P Name="ContentPreviewEnabled">on</P>
    <System Ref="system_2485"/>
  </Block>
  <Line LineType="Connection">
    <P Name="ZOrder">802</P>
    <P Name="Src">2377#rconn:2</P>
    <P Name="Points">[0, -70]</P>
    <Branch ConnectType="DEST_SRC">
      <P Name="Points">[-175, 0]</P>
      <Branch ConnectType="DEST_DEST">
        <P Name="Points">[1532, 745; 83, 0]</P>
        <Branch ConnectType="SRC_DEST">
          <P Name="Src">2345#rconn:1</P>
          <P Name="Points">[0, 43; -83, 0; 0, 237]</P>
        </Branch>
        <Branch ConnectType="SRC_DEST">
          <P Name="Points">[1415, 745; 117, 0]</P>
          <Branch ConnectType="SRC_DEST">
            <P Name="Src">2284#lconn:1</P>
            <P Name="Points">[0, -75]</P>
          </Branch>
          <Branch ConnectType="SRC_DEST">
            <P Name="Points">[1227, 740; 188, 0; 0, 5]</P>
            <Branch ConnectType="SRC_DEST">
              <P Name="Src">2447#rconn:2</P>
              <P Name="Points">[72, 0; 0, 210]</P>
            </Branch>
            <Branch ConnectType="SRC_DEST">
              <P Name="Src">2485#rconn:2</P>
              <P Name="Points">[72, 0]</P>
            </Branch>
          </Branch>
        </Branch>
      </Branch>
      <Branch ConnectType="DEST_DEST">
        <P Name="Src">2444#rconn:1</P>
        <P Name="Points">[0, 30]</P>
      </Branch>
    </Branch>
    <Branch ConnectType="DEST_DEST">
      <P Name="Src">2446#lconn:2</P>
      <P Name="Points">[-5, 0; 0, 75; -90, 0]</P>
    </Branch>
  </Line>
  <Line LineType="Connection">
    <P Name="ZOrder">813</P>
    <P Name="Src">2447#rconn:1</P>
    <P Name="Points">[185, 0; 0, 200]</P>
    <Branch ConnectType="DEST_DEST">
      <P Name="Src">2485#rconn:1</P>
      <P Name="Points">[185, 0]</P>
    </Branch>
    <Branch ConnectType="DEST_SRC">
      <P Name="Points">[145, 0]</P>
      <Branch ConnectType="DEST_SRC">
        <P Name="Points">[0, -105; 130, 0]</P>
        <Branch ConnectType="DEST_DEST">
          <P Name="Src">2444#lconn:1</P>
          <P Name="Points">[0, -40]</P>
        </Branch>
        <Branch ConnectType="DEST_SRC">
          <P Name="Points">[45, 0]</P>
          <Branch ConnectType="DEST_DEST">
            <P Name="Src">2345#rconn:2</P>
            <P Name="Points">[0, 100]</P>
          </Branch>
          <Branch ConnectType="DEST_SRC">
            <P Name="Points">[70, 0]</P>
            <Branch ConnectType="DEST_DEST">
              <P Name="Src">2377#rconn:1</P>
              <P Name="Points">[0, -250]</P>
            </Branch>
            <Branch ConnectType="DEST_SRC">
              <P Name="Dst">2344#lconn:1</P>
            </Branch>
          </Branch>
        </Branch>
      </Branch>
      <Branch ConnectType="DEST_DEST">
        <P Name="Src">2284#lconn:2</P>
        <P Name="Points">[0, -150]</P>
      </Branch>
    </Branch>
  </Line>
  <Line LineType="Connection">
    <P Name="ZOrder">1178</P>
    <P Name="Src">2344#rconn:1</P>
    <P Name="Points">[89, 0; 0, 90]</P>
    <P Name="Dst">2446#lconn:1</P>
  </Line>
  <Line>
    <P Name="ZOrder">1179</P>
    <P Name="Src">2283#out:1</P>
    <P Name="Points">[23, 0; 0, 30]</P>
    <P Name="Dst">2431#in:1</P>
  </Line>
  <Line>
    <P Name="ZOrder">1182</P>
    <P Name="Src">2446#out:1</P>
    <P Name="Points">[9, 0; 0, -55; 47, 0]</P>
    <Branch>
      <P Name="ZOrder">1181</P>
      <P Name="Dst">2432#in:2</P>
    </Branch>
    <Branch>
      <P Name="ZOrder">1180</P>
      <P Name="Points">[0, 75]</P>
      <P Name="Dst">2375#in:1</P>
    </Branch>
  </Line>
  <Line>
    <P Name="ZOrder">1183</P>
    <P Name="Src">2371#out:1</P>
    <P Name="Points">[50, 0]</P>
    <P Name="Dst">2377#in:1</P>
  </Line>
  <Line>
    <P Name="ZOrder">1184</P>
    <P Name="Src">2368#out:1</P>
    <P Name="Dst">2431#in:4</P>
  </Line>
  <Line>
    <P Name="ZOrder">1185</P>
    <P Name="Src">2445#out:1</P>
    <P Name="Points">[35, 0; 0, 40]</P>
    <P Name="Dst">2431#in:3</P>
  </Line>
  <Line>
    <P Name="ZOrder">1186</P>
    <P Name="Src">2369#out:1</P>
    <P Name="Dst">2431#in:2</P>
  </Line>
  <Line>
    <P Name="ZOrder">1189</P>
    <P Name="Src">2344#out:1</P>
    <P Name="Points">[337, 0]</P>
    <Branch>
      <P Name="ZOrder">1188</P>
      <P Name="Points">[0, 35]</P>
      <P Name="Dst">2432#in:1</P>
    </Branch>
    <Branch>
      <P Name="ZOrder">1187</P>
      <P Name="Points">[0, -50]</P>
      <P Name="Dst">2374#in:1</P>
    </Branch>
  </Line>
  <Line>
    <P Name="ZOrder">1190</P>
    <P Name="Src">2372#out:1</P>
    <P Name="Points">[33, 0; 0, 45]</P>
    <P Name="Dst">2283#in:1</P>
  </Line>
  <Line>
    <P Name="ZOrder">1191</P>
    <P Name="Src">2431#out:1</P>
    <P Name="Dst">2373#in:1</P>
  </Line>
  <Line>
    <P Name="ZOrder">1192</P>
    <P Name="Src">2432#out:1</P>
    <P Name="Dst">2376#in:1</P>
  </Line>
  <Line>
    <P Name="ZOrder">1193</P>
    <P Name="Src">2370#out:1</P>
    <P Name="Dst">2283#in:2</P>
  </Line>
</System>
