# Supplementary material for: Artificial neural network based hierarchical intelligent control framework for a residential microgrid
Source: Sci Rep. 2025 Nov 23;15:45174. doi: 10.1038/s41598-025-29034-x (PMC12749602; doi:10.1038/s41598-025-29034-x)
Supplement: Supplementary file 1 — Supplementary Material 1 [file 41598_2025_29034_MOESM1_ESM.slx › simulink/windowsInfo.xml]

<?xml version="1.0" encoding="utf-8"?>
<WindowsInfo>
  <Object PropName="BdWindowsInfo" ObjectID="1" ClassName="Simulink.BDWindowsInfo">
    <Object PropName="WindowsInfo" ObjectID="2" ClassName="Simulink.WindowInfo">
      <P Name="IsActive" Class="logical">1</P>
      <P Name="Location" Class="double">[-1.0, -7.0, 1538.0, 920.0]</P>
      <Object PropName="ModelBrowserInfo" ObjectID="3" ClassName="Simulink.ModelBrowserInfo">
        <P Name="Visible" Class="logical">0</P>
        <P Name="DockPosition" Class="char">Left</P>
        <P Name="Width" Class="int32">50</P>
        <P Name="Height" Class="int32">50</P>
        <P Name="Filter" Class="int32">59</P>
        <P Name="Minimized" Class="char">Unset</P>
      </Object>
      <Object PropName="ExplorerBarInfo" ObjectID="4" ClassName="Simulink.ExplorerBarInfo">
        <P Name="Visible" Class="logical">1</P>
      </Object>
      <Array PropName="EditorsInfo" Type="Simulink.EditorInfo" Dimension="1*34">
        <Object ObjectID="5">
          <P Name="IsActive" Class="logical">0</P>
          <P Name="IsTabbed" Class="logical">1</P>
          <P Name="ViewObjType" Class="char">SimulinkSubsys</P>
          <P Name="LoadSaveID" Class="char">2433</P>
          <P Name="Extents" Class="double">[1875.0, 861.0]</P>
          <P Name="ZoomFactor" Class="double">1.0056305716927478</P>
          <P Name="Offset" Class="double">[267.015241089822, 8.1745635910224337]</P>
          <P Name="SceneRectInView" Class="double">[267.015241089822, 8.1745635910224337, 1491.601431204597, 684.943377209151]</P>
        </Object>
        <Object ObjectID="6">
          <P Name="IsActive" Class="logical">1</P>
          <P Name="IsTabbed" Class="logical">1</P>
          <P Name="ViewObjType" Class="char">SimulinkTopLevel</P>
          <P Name="LoadSaveID" Class="char">0</P>
          <P Name="Extents" Class="double">[1875.0, 861.0]</P>
          <P Name="ZoomFactor" Class="double">0.84114285714285719</P>
          <P Name="Offset" Class="double">[657.41211398099722, 288.31033656725367]</P>
          <P Name="SceneRectInView" Class="double">[657.41211398099722, 288.31033656725367, 1783.2880434782605, 818.88586956521726]</P>
        </Object>
        <Object ObjectID="7">
          <P Name="IsActive" Class="logical">0</P>
          <P Name="IsTabbed" Class="logical">0</P>
          <P Name="ViewObjType" Class="char">SimulinkSubsys</P>
          <P Name="LoadSaveID" Class="char">2284</P>
          <P Name="Extents" Class="double">[1875.0, 861.0]</P>
          <P Name="ZoomFactor" Class="double">0.5858976971673121</P>
          <P Name="Offset" Class="double">[-1645.9407189011372, 173.85467731356664]</P>
          <P Name="SceneRectInView" Class="double">[-1645.9407189011372, 173.85467731356664, 2560.173913043478, 1175.6318608695651]</P>
        </Object>
        <Object ObjectID="8">
          <P Name="IsActive" Class="logical">0</P>
          <P Name="IsTabbed" Class="logical">0</P>
          <P Name="ViewObjType" Class="char">SimulinkSubsys</P>
          <P Name="LoadSaveID" Class="char">2377</P>
          <P Name="Extents" Class="double">[1875.0, 861.0]</P>
          <P Name="ZoomFactor" Class="double">0.85592920186703458</P>
          <P Name="Offset" Class="double">[-353.45477871564856, -39.469646433437731]</P>
          <P Name="SceneRectInView" Class="double">[-353.45477871564856, -39.469646433437731, 1752.4813930031323, 804.73945566703833]</P>
        </Object>
        <Object ObjectID="9">
          <P Name="IsActive" Class="logical">0</P>
          <P Name="IsTabbed" Class="logical">0</P>
          <P Name="ViewObjType" Class="char">SimulinkSubsys</P>
          <P Name="LoadSaveID" Class="char">2447</P>
          <P Name="Extents" Class="double">[1875.0, 861.0]</P>
          <P Name="ZoomFactor" Class="double">0.933065865922319</P>
          <P Name="Offset" Class="double">[585.809036712219, -69.595524611854145]</P>
          <P Name="SceneRectInView" Class="double">[585.809036712219, -69.595524611854145, 1607.6035516713248, 738.21155092747233]</P>
        </Object>
        <Object ObjectID="10">
          <P Name="IsActive" Class="logical">0</P>
          <P Name="IsTabbed" Class="logical">0</P>
          <P Name="ViewObjType" Class="char">SimulinkSubsys</P>
          <P Name="LoadSaveID" Class="char">2485</P>
          <P Name="Extents" Class="double">[1875.0, 861.0]</P>
          <P Name="ZoomFactor" Class="double">1.1273259150089436</P>
          <P Name="Offset" Class="double">[22.208809569014534, -71.001714645908464]</P>
          <P Name="SceneRectInView" Class="double">[22.208809569014534, -71.001714645908464, 1330.5823808619707, 611.00342929181693]</P>
        </Object>
        <Object ObjectID="11">
          <P Name="IsActive" Class="logical">0</P>
          <P Name="IsTabbed" Class="logical">0</P>
          <P Name="ViewObjType" Class="char">SimulinkSubsys</P>
          <P Name="LoadSaveID" Class="char">2287</P>
          <P Name="Extents" Class="double">[1875.0, 861.0]</P>
          <P Name="ZoomFactor" Class="double">1.2208531397086921</P>
          <P Name="Offset" Class="double">[-433.97294190268155, -65.730165362887817]</P>
          <P Name="SceneRectInView" Class="double">[-433.97294190268155, -65.730165362887817, 1228.6490088053629, 564.19562484342271]</P>
        </Object>
        <Object ObjectID="12">
          <P Name="IsActive" Class="logical">0</P>
          <P Name="IsTabbed" Class="logical">0</P>
          <P Name="ViewObjType" Class="char">SimulinkSubsys</P>
          <P Name="LoadSaveID" Class="char">2325</P>
          <P Name="Extents" Class="double">[1875.0, 861.0]</P>
          <P Name="ZoomFactor" Class="double">1.0</P>
          <P Name="Offset" Class="double">[-339.578125, -213.39999999999998]</P>
          <P Name="SceneRectInView" Class="double">[-339.578125, -213.39999999999998, 1500.0, 688.8]</P>
        </Object>
        <Object ObjectID="13">
          <P Name="IsActive" Class="logical">0</P>
          <P Name="IsTabbed" Class="logical">0</P>
          <P Name="ViewObjType" Class="char">SimulinkSubsys</P>
          <P Name="LoadSaveID" Class="char">2415</P>
          <P Name="Extents" Class="double">[1875.0, 861.0]</P>
          <P Name="ZoomFactor" Class="double">1.01208955402924</P>
          <P Name="Offset" Class="double">[-548.6895805630495, 81.690097581638213]</P>
          <P Name="SceneRectInView" Class="double">[-548.6895805630495, 81.690097581638213, 1482.082286126099, 680.57218578910465]</P>
        </Object>
        <Object ObjectID="14">
          <P Name="IsActive" Class="logical">0</P>
          <P Name="IsTabbed" Class="logical">0</P>
          <P Name="ViewObjType" Class="char">SimulinkSubsys</P>
          <P Name="LoadSaveID" Class="char">2383</P>
          <P Name="Extents" Class="double">[1402.0, 575.0]</P>
          <P Name="ZoomFactor" Class="double">1.2787825549761076</P>
          <P Name="Offset" Class="double">[16.322362392879768, -250.71349862862448]</P>
          <P Name="SceneRectInView" Class="double">[16.322362392879768, -250.71349862862448, 1096.3552752142405, 449.64642171768065]</P>
        </Object>
        <Object ObjectID="15">
          <P Name="IsActive" Class="logical">0</P>
          <P Name="IsTabbed" Class="logical">0</P>
          <P Name="ViewObjType" Class="char">StudioAdapterBlock</P>
          <P Name="LoadSaveID" Class="char">2514</P>
          <P Name="Extents" Class="double">[1402.0, 575.0]</P>
          <P Name="ZoomFactor" Class="double">1.0</P>
          <P Name="Offset" Class="double">[0.0, 0.0]</P>
          <P Name="SceneRectInView" Class="double">[0.0, 0.0, 0.0, 0.0]</P>
        </Object>
        <Object ObjectID="16">
          <P Name="IsActive" Class="logical">0</P>
          <P Name="IsTabbed" Class="logical">0</P>
          <P Name="ViewObjType" Class="char">SimulinkSubsys</P>
          <P Name="LoadSaveID" Class="char">2345</P>
          <P Name="Extents" Class="double">[1402.0, 575.0]</P>
          <P Name="ZoomFactor" Class="double">1.0292134831460673</P>
          <P Name="Offset" Class="double">[-48.602620087336277, 304.85398049450856]</P>
          <P Name="SceneRectInView" Class="double">[-48.602620087336277, 304.85398049450856, 1362.2052401746726, 558.67903930131013]</P>
        </Object>
        <Object ObjectID="17">
          <P Name="IsActive" Class="logical">0</P>
          <P Name="IsTabbed" Class="logical">0</P>
          <P Name="ViewObjType" Class="char">StudioAdapterBlock</P>
          <P Name="LoadSaveID" Class="char">2431</P>
          <P Name="Extents" Class="double">[1402.0, 575.0]</P>
          <P Name="ZoomFactor" Class="double">1.0</P>
          <P Name="Offset" Class="double">[0.0, 0.0]</P>
          <P Name="SceneRectInView" Class="double">[0.0, 0.0, 0.0, 0.0]</P>
        </Object>
        <Object ObjectID="18">
          <P Name="IsActive" Class="logical">0</P>
          <P Name="IsTabbed" Class="logical">0</P>
          <P Name="ViewObjType" Class="char">SimulinkSubsys</P>
          <P Name="LoadSaveID" Class="char">691</P>
          <P Name="Extents" Class="double">[1402.0, 579.0]</P>
          <P Name="ZoomFactor" Class="double">1.676112555605483</P>
          <P Name="Offset" Class="double">[-454.25398717687523, 88.879558431621291]</P>
          <P Name="SceneRectInView" Class="double">[-454.25398717687523, 88.879558431621291, 836.45933879037023, 345.44219483568071]</P>
        </Object>
        <Object ObjectID="19">
          <P Name="IsActive" Class="logical">0</P>
          <P Name="IsTabbed" Class="logical">0</P>
          <P Name="ViewObjType" Class="char">SimulinkSubsys</P>
          <P Name="LoadSaveID" Class="char">924</P>
          <P Name="Extents" Class="double">[1402.0, 579.0]</P>
          <P Name="ZoomFactor" Class="double">0.84848484848484851</P>
          <P Name="Offset" Class="double">[335.11820521248922, 1.9642857142857224]</P>
          <P Name="SceneRectInView" Class="double">[335.11820521248922, 1.9642857142857224, 1652.3571428571429, 682.39285714285711]</P>
        </Object>
        <Object ObjectID="20">
          <P Name="IsActive" Class="logical">0</P>
          <P Name="IsTabbed" Class="logical">0</P>
          <P Name="ViewObjType" Class="char">SimulinkSubsys</P>
          <P Name="LoadSaveID" Class="char">1370</P>
          <P Name="Extents" Class="double">[1402.0, 579.0]</P>
          <P Name="ZoomFactor" Class="double">0.4702702702702703</P>
          <P Name="Offset" Class="double">[10.229885057471392, -378.97701149425279]</P>
          <P Name="SceneRectInView" Class="double">[10.229885057471392, -378.97701149425279, 2981.2643678160916, 1231.206896551724]</P>
        </Object>
        <Object ObjectID="21">
          <P Name="IsActive" Class="logical">0</P>
          <P Name="IsTabbed" Class="logical">0</P>
          <P Name="ViewObjType" Class="char">SimulinkSubsys</P>
          <P Name="LoadSaveID" Class="char">1514</P>
          <P Name="Extents" Class="double">[1402.0, 579.0]</P>
          <P Name="ZoomFactor" Class="double">0.51836734693877551</P>
          <P Name="Offset" Class="double">[-237.99212598425197, -241.98425196850394]</P>
          <P Name="SceneRectInView" Class="double">[-237.99212598425197, -241.98425196850394, 2704.6456692913384, 1116.9685039370079]</P>
        </Object>
        <Object ObjectID="22">
          <P Name="IsActive" Class="logical">0</P>
          <P Name="IsTabbed" Class="logical">0</P>
          <P Name="ViewObjType" Class="char">SimulinkSubsys</P>
          <P Name="LoadSaveID" Class="char">1766</P>
          <P Name="Extents" Class="double">[637.0, 364.0]</P>
          <P Name="ZoomFactor" Class="double">0.75150685635707037</P>
          <P Name="Offset" Class="double">[-136.53580612656197, 346.02533967217039]</P>
          <P Name="SceneRectInView" Class="double">[-136.53580612656197, 346.02533967217039, 847.63032381082667, 484.3601850347581]</P>
        </Object>
        <Object ObjectID="23">
          <P Name="IsActive" Class="logical">0</P>
          <P Name="IsTabbed" Class="logical">0</P>
          <P Name="ViewObjType" Class="char">SimulinkSubsys</P>
          <P Name="LoadSaveID" Class="char">688</P>
          <P Name="Extents" Class="double">[637.0, 364.0]</P>
          <P Name="ZoomFactor" Class="double">0.33532934131736525</P>
          <P Name="Offset" Class="double">[-1308.8125, 168.25]</P>
          <P Name="SceneRectInView" Class="double">[-1308.8125, 168.25, 1899.6250000000002, 1085.5]</P>
        </Object>
        <Object ObjectID="24">
          <P Name="IsActive" Class="logical">0</P>
          <P Name="IsTabbed" Class="logical">0</P>
          <P Name="ViewObjType" Class="char">SimulinkSubsys</P>
          <P Name="LoadSaveID" Class="char">1711</P>
          <P Name="Extents" Class="double">[637.0, 364.0]</P>
          <P Name="ZoomFactor" Class="double">0.34718904284121677</P>
          <P Name="Offset" Class="double">[415.06853497706425, -105.32385321100918]</P>
          <P Name="SceneRectInView" Class="double">[415.06853497706425, -105.32385321100918, 1834.7353211009174, 1048.4201834862386]</P>
        </Object>
        <Object ObjectID="25">
          <P Name="IsActive" Class="logical">0</P>
          <P Name="IsTabbed" Class="logical">0</P>
          <P Name="ViewObjType" Class="char">SimulinkSubsys</P>
          <P Name="LoadSaveID" Class="char">1510</P>
          <P Name="Extents" Class="double">[1402.0, 573.0]</P>
          <P Name="ZoomFactor" Class="double">1.0420650095602295</P>
          <P Name="Offset" Class="double">[-450.29662214506664, 104.41400256725613]</P>
          <P Name="SceneRectInView" Class="double">[-450.29662214506664, 104.41400256725613, 1345.405504587156, 549.86972477064216]</P>
        </Object>
        <Object ObjectID="26">
          <P Name="IsActive" Class="logical">0</P>
          <P Name="IsTabbed" Class="logical">0</P>
          <P Name="ViewObjType" Class="char">SimulinkSubsys</P>
          <P Name="LoadSaveID" Class="char">1505:1229</P>
          <P Name="Extents" Class="double">[1402.0, 573.0]</P>
          <P Name="ZoomFactor" Class="double">1.25</P>
          <P Name="Offset" Class="double">[-110.79999999999995, -84.799999999999983]</P>
          <P Name="SceneRectInView" Class="double">[-110.79999999999995, -84.799999999999983, 1121.6, 458.4]</P>
        </Object>
        <Object ObjectID="27">
          <P Name="IsActive" Class="logical">0</P>
          <P Name="IsTabbed" Class="logical">0</P>
          <P Name="ViewObjType" Class="char">SimulinkSubsys</P>
          <P Name="LoadSaveID" Class="char">1505</P>
          <P Name="Extents" Class="double">[1402.0, 573.0]</P>
          <P Name="ZoomFactor" Class="double">1.4947826086956522</P>
          <P Name="Offset" Class="double">[-258.96451425247238, -108.33333333333334]</P>
          <P Name="SceneRectInView" Class="double">[-258.96451425247238, -108.33333333333334, 937.92902850494477, 383.33333333333331]</P>
        </Object>
        <Object ObjectID="28">
          <P Name="IsActive" Class="logical">0</P>
          <P Name="IsTabbed" Class="logical">0</P>
          <P Name="ViewObjType" Class="char">SimulinkSubsys</P>
          <P Name="LoadSaveID" Class="char">1460</P>
          <P Name="Extents" Class="double">[1402.0, 573.0]</P>
          <P Name="ZoomFactor" Class="double">1.7499999999999998</P>
          <P Name="Offset" Class="double">[48.518415178571388, 37.821428571428555]</P>
          <P Name="SceneRectInView" Class="double">[48.518415178571388, 37.821428571428555, 801.14285714285722, 327.42857142857144]</P>
        </Object>
        <Object ObjectID="29">
          <P Name="IsActive" Class="logical">0</P>
          <P Name="IsTabbed" Class="logical">0</P>
          <P Name="ViewObjType" Class="char">SimulinkSubsys</P>
          <P Name="LoadSaveID" Class="char">1460:1416</P>
          <P Name="Extents" Class="double">[1402.0, 573.0]</P>
          <P Name="ZoomFactor" Class="double">1.35</P>
          <P Name="Offset" Class="double">[110.74074074074076, 286.18518518518522]</P>
          <P Name="SceneRectInView" Class="double">[110.74074074074076, 286.18518518518522, 1038.5185185185185, 424.4444444444444]</P>
        </Object>
        <Object ObjectID="30">
          <P Name="IsActive" Class="logical">0</P>
          <P Name="IsTabbed" Class="logical">0</P>
          <P Name="ViewObjType" Class="char">SimulinkSubsys</P>
          <P Name="LoadSaveID" Class="char">1845</P>
          <P Name="Extents" Class="double">[1402.0, 573.0]</P>
          <P Name="ZoomFactor" Class="double">0.50958391771856</P>
          <P Name="Offset" Class="double">[-778.88992259174324, 0.52660550458710986]</P>
          <P Name="SceneRectInView" Class="double">[-778.88992259174324, 0.52660550458710986, 2751.2642201834865, 1124.4467889908258]</P>
        </Object>
        <Object ObjectID="31">
          <P Name="IsActive" Class="logical">0</P>
          <P Name="IsTabbed" Class="logical">0</P>
          <P Name="ViewObjType" Class="char">SimulinkSubsys</P>
          <P Name="LoadSaveID" Class="char">1633</P>
          <P Name="Extents" Class="double">[1402.0, 563.0]</P>
          <P Name="ZoomFactor" Class="double">1.3933773116846262</P>
          <P Name="Offset" Class="double">[170.35371884457146, -228.27957746478873]</P>
          <P Name="SceneRectInView" Class="double">[170.35371884457146, -228.27957746478873, 1006.1883369587443, 404.05423231652856]</P>
        </Object>
        <Object ObjectID="32">
          <P Name="IsActive" Class="logical">0</P>
          <P Name="IsTabbed" Class="logical">0</P>
          <P Name="ViewObjType" Class="char">StudioAdapterBlock</P>
          <P Name="LoadSaveID" Class="char">1697</P>
          <P Name="Extents" Class="double">[1402.0, 563.0]</P>
          <P Name="ZoomFactor" Class="double">1.0</P>
          <P Name="Offset" Class="double">[0.0, 0.0]</P>
          <P Name="SceneRectInView" Class="double">[0.0, 0.0, 0.0, 0.0]</P>
        </Object>
        <Object ObjectID="33">
          <P Name="IsActive" Class="logical">0</P>
          <P Name="IsTabbed" Class="logical">0</P>
          <P Name="ViewObjType" Class="char">StudioAdapterBlock</P>
          <P Name="LoadSaveID" Class="char">1801</P>
          <P Name="Extents" Class="double">[1402.0, 563.0]</P>
          <P Name="ZoomFactor" Class="double">1.0</P>
          <P Name="Offset" Class="double">[0.0, 0.0]</P>
          <P Name="SceneRectInView" Class="double">[0.0, 0.0, 0.0, 0.0]</P>
        </Object>
        <Object ObjectID="34">
          <P Name="IsActive" Class="logical">0</P>
          <P Name="IsTabbed" Class="logical">0</P>
          <P Name="ViewObjType" Class="char">SimulinkSubsys</P>
          <P Name="LoadSaveID" Class="char">1748</P>
          <P Name="Extents" Class="double">[1093.0, 563.0]</P>
          <P Name="ZoomFactor" Class="double">1.3933773116846262</P>
          <P Name="Offset" Class="double">[272.06591978660191, -227.91827580984818]</P>
          <P Name="SceneRectInView" Class="double">[272.06591978660191, -227.91827580984818, 784.42500163759451, 404.05423231652856]</P>
        </Object>
        <Object ObjectID="35">
          <P Name="IsActive" Class="logical">0</P>
          <P Name="IsTabbed" Class="logical">0</P>
          <P Name="ViewObjType" Class="char">StudioAdapterBlock</P>
          <P Name="LoadSaveID" Class="char">1692</P>
          <P Name="Extents" Class="double">[1402.0, 571.0]</P>
          <P Name="ZoomFactor" Class="double">1.0</P>
          <P Name="Offset" Class="double">[0.0, 0.0]</P>
          <P Name="SceneRectInView" Class="double">[0.0, 0.0, 0.0, 0.0]</P>
        </Object>
        <Object ObjectID="36">
          <P Name="IsActive" Class="logical">0</P>
          <P Name="IsTabbed" Class="logical">0</P>
          <P Name="ViewObjType" Class="char">SimulinkSubsys</P>
          <P Name="LoadSaveID" Class="char">739</P>
          <P Name="Extents" Class="double">[1402.0, 575.0]</P>
          <P Name="ZoomFactor" Class="double">1.0</P>
          <P Name="Offset" Class="double">[-290.578125, -157.5]</P>
          <P Name="SceneRectInView" Class="double">[-290.578125, -157.5, 1402.0, 575.0]</P>
        </Object>
        <Object ObjectID="37">
          <P Name="IsActive" Class="logical">0</P>
          <P Name="IsTabbed" Class="logical">0</P>
          <P Name="ViewObjType" Class="char">SimulinkSubsys</P>
          <P Name="LoadSaveID" Class="char">818</P>
          <P Name="Extents" Class="double">[1402.0, 575.0]</P>
          <P Name="ZoomFactor" Class="double">1.0</P>
          <P Name="Offset" Class="double">[-513.5, -157.75]</P>
          <P Name="SceneRectInView" Class="double">[-513.5, -157.75, 1402.0, 575.0]</P>
        </Object>
        <Object ObjectID="38">
          <P Name="IsActive" Class="logical">0</P>
          <P Name="IsTabbed" Class="logical">0</P>
          <P Name="ViewObjType" Class="char">StudioAdapterBlock</P>
          <P Name="LoadSaveID" Class="char">1459</P>
          <P Name="Extents" Class="double">[1402.0, 575.0]</P>
          <P Name="ZoomFactor" Class="double">1.0</P>
          <P Name="Offset" Class="double">[0.0, 0.0]</P>
          <P Name="SceneRectInView" Class="double">[0.0, 0.0, 0.0, 0.0]</P>
        </Object>
      </Array>
      <Array PropName="DockComponentsInfo" Type="Simulink.DockComponentInfo" Dimension="1*3">
        <Object ObjectID="39">
          <P Name="Type" Class="char">LibraryBrowser2 LibraryBrowserStudioComponent</P>
          <P Name="ID" Class="char">Microgrid_Project2024_update7</P>
          <P Name="Visible" Class="logical">0</P>
          <P Name="CreateCallback" Class="char"/>
          <P Name="UserData" Class="char"/>
          <P Name="Floating" Class="logical">0</P>
          <P Name="DockPosition" Class="char">Left</P>
          <P Name="Width" Class="int32">303</P>
          <P Name="Height" Class="int32">718</P>
          <P Name="Minimized" Class="char">Unset</P>
        </Object>
        <Object ObjectID="40">
          <P Name="Type" Class="char">GLUE2:PropertyInspector</P>
          <P Name="ID" Class="char">Property Inspector</P>
          <P Name="Visible" Class="logical">0</P>
          <P Name="CreateCallback" Class="char"/>
          <P Name="UserData" Class="char"/>
          <P Name="Floating" Class="logical">0</P>
          <P Name="DockPosition" Class="char">Right</P>
          <P Name="Width" Class="int32">512</P>
          <P Name="Height" Class="int32">384</P>
          <P Name="Minimized" Class="char">Unset</P>
        </Object>
        <Object ObjectID="41">
          <P Name="Type" Class="char">Simulink:Editor:ReferencedFiles</P>
          <P Name="ID" Class="char">Referenced Files</P>
          <P Name="Visible" Class="logical">0</P>
          <P Name="CreateCallback" Class="char"/>
          <P Name="UserData" Class="char">{&quot;filterShowRefModels&quot;:&quot;true&quot;,&quot;filterShowRefSubs&quot;:&quot;true&quot;,&quot;filterShowOnlyDirtyFiles&quot;:&quot;false&quot;}
</P>
          <P Name="Floating" Class="logical">0</P>
          <P Name="DockPosition" Class="char">Left</P>
          <P Name="Width" Class="int32">512</P>
          <P Name="Height" Class="int32">384</P>
          <P Name="Minimized" Class="char">Unset</P>
        </Object>
      </Array>
      <P Name="WindowState" Class="char">AAAA/wAAAAD9AAAAAwAAAAAAAAF/AAADpPwCAAAABPsAAAAWAEQAbwBjAGsAVwBpAGQAZwBlAHQAMwEAAAAxAAAB+AAAAAAAAAAA+wAAABYARABvAGMAawBXAGkAZABnAGUAdAA0AAAAAAD/////AAAAAAAAAAD8AAAAlwAAA6QAAAAAAP////r/////AgAAAAL7AAAAUgBHAEwAVQBFADIAIAB0AHIAZQBlACAAYwBvAG0AcABvAG4AZQBuAHQALwBHAEwAVQBFADIAIAB0AHIAZQBlACAAYwBvAG0AcABvAG4AZQBuAHQAAAAAAP////8AAAB5AP////sAAACWAEwAaQBiAHIAYQByAHkAQgByAG8AdwBzAGUAcgAyACAATABpAGIAcgBhAHIAeQBCAHIAbwB3AHMAZQByAFMAdAB1AGQAaQBvAEMAbwBtAHAAbwBuAGUAbgB0AC8ATQBpAGMAcgBvAGcAcgBpAGQAXwBQAHIAbwBqAGUAYwB0ADIAMAAyADQAXwB1AHAAZABhAHQAZQA3AAAAAAD/////AAAA6gD////8AAAAeQAAAnQAAAAAAP////oAAAABAgAAAAr7AAAAYABTAGkAbQB1AGwAaQBuAGsAOgBFAGQAaQB0AG8AcgA6AFIAZQBmAGUAcgBlAG4AYwBlAGQARgBpAGwAZQBzAC8AUgBlAGYAZQByAGUAbgBjAGUAZAAgAEYAaQBsAGUAcwAAAAAA/////wAAAKcA////+wAAAHoATABpAGIAcgBhAHIAeQBCAHIAbwB3AHMAZQByADIAIABMAGkAYgByAGEAcgB5AEIAcgBvAHcAcwBlAHIAUwB0AHUAZABpAG8AQwBvAG0AcABvAG4AZQBuAHQALwBNAGkAYwByAG8AZwByAGkAZABfAEYAdQB6AHoAeQAAAAAA/////wAAAAAAAAAA+wAAAHoATABpAGIAcgBhAHIAeQBCAHIAbwB3AHMAZQByADIAIABMAGkAYgByAGEAcgB5AEIAcgBvAHcAcwBlAHIAUwB0AHUAZABpAG8AQwBvAG0AcABvAG4AZQBuAHQALwBNAGkAYwByAG8AZwByAGkAZABfAEgAYQBtAHoAYQAAAAAA/////wAAAAAAAAAA+wAAAH4ATABpAGIAcgBhAHIAeQBCAHIAbwB3AHMAZQByADIAIABMAGkAYgByAGEAcgB5AEIAcgBvAHcAcwBlAHIAUwB0AHUAZABpAG8AQwBvAG0AcABvAG4AZQBuAHQALwBNAGkAYwByAG8AZwByAGkAZABfAEgAYQBtAHoAYQB2ADIBAAAAAP////8AAAAAAAAAAPsAAACIAEwAaQBiAHIAYQByAHkAQgByAG8AdwBzAGUAcgAyACAATABpAGIAcgBhAHIAeQBCAHIAbwB3AHMAZQByAFMAdAB1AGQAaQBvAEMAbwBtAHAAbwBuAGUAbgB0AC8ATQBpAGMAcgBvAGcAcgBpAGQAXwBIAGEAbQB6AGEAdgAyADAAMQA4AHYAMwAAAAAA/////wAAAAAAAAAA+wAAAI4ATABpAGIAcgBhAHIAeQBCAHIAbwB3AHMAZQByADIAIABMAGkAYgByAGEAcgB5AEIAcgBvAHcAcwBlAHIAUwB0AHUAZABpAG8AQwBvAG0AcABvAG4AZQBuAHQALwBNAGkAYwByAG8AZwByAGkAZABfAFAAcgBvAGoAZQBjAHQAMgAwADIAMwBhAGEAYQBhAAAAAAD/////AAAAAAAAAAD7AAAAlgBMAGkAYgByAGEAcgB5AEIAcgBvAHcAcwBlAHIAMgAgAEwAaQBiAHIAYQByAHkAQgByAG8AdwBzAGUAcgBTAHQAdQBkAGkAbwBDAG8AbQBwAG8AbgBlAG4AdAAvAE0AaQBjAHIAbwBnAHIAaQBkAF8AUAByAG8AagBlAGMAdAAyADAAMgAzAF8AdQBwAGQAYQB0AGUAMwEAAAAA/////wAAAAAAAAAA+wAAAJYATABpAGIAcgBhAHIAeQBCAHIAbwB3AHMAZQByADIAIABMAGkAYgByAGEAcgB5AEIAcgBvAHcAcwBlAHIAUwB0AHUAZABpAG8AQwBvAG0AcABvAG4AZQBuAHQALwBNAGkAYwByAG8AZwByAGkAZABfAFAAcgBvAGoAZQBjAHQAMgAwADIANABfAHUAcABkAGEAdABlADIAAAAAAP////8AAAAAAAAAAPsAAACqAEwAaQBiAHIAYQByAHkAQgByAG8AdwBzAGUAcgAyACAATABpAGIAcgBhAHIAeQBCAHIAbwB3AHMAZQByAFMAdAB1AGQAaQBvAEMAbwBtAHAAbwBuAGUAbgB0AC8ATQBpAGMAcgBvAGcAcgBpAGQAXwBQAHIAbwBqAGUAYwB0ADIAMAAyADQAXwB1AHAAZABhAHQAZQAzADMAMAB4ADIAOAAxADAAeAAyADkAAAAAAP////8AAAAAAAAAAPsAAACWAEwAaQBiAHIAYQByAHkAQgByAG8AdwBzAGUAcgAyACAATABpAGIAcgBhAHIAeQBCAHIAbwB3AHMAZQByAFMAdAB1AGQAaQBvAEMAbwBtAHAAbwBuAGUAbgB0AC8ATQBpAGMAcgBvAGcAcgBpAGQAXwBQAHIAbwBqAGUAYwB0ADIAMAAyADQAXwB1AHAAZABhAHQAZQA1AQAAAAD/////AAAAAAAAAAAAAAABAAAAAAAAAAD8AgAAAAH7AAAAVABHAEwAVQBFADIAOgBQAHIAbwBwAGUAcgB0AHkASQBuAHMAcABlAGMAdABvAHIALwBQAHIAbwBwAGUAcgB0AHkAIABJAG4AcwBwAGUAYwB0AG8AcgAAAAAA/////wAAAhYA////AAAAAwAABaAAAADQ/AEAAAAB+/////8AAAAAAP////8AAAMWAP///wAAB4AAAAOkAAAAAQAAAAIAAAABAAAAAvwAAAABAAAAAgAAAAA=</P>
      <Array PropName="PersistedApps" Type="Cell" Dimension="0*1"/>
      <P Name="WindowUuid" Class="char">7e6f99c3-0f69-4114-81ef-e9bdea3dde4f</P>
    </Object>
    <P Name="BDUuid" Class="char">415dcd6e-b5b7-42c7-bba7-9511d6f3c4a3</P>
  </Object>
</WindowsInfo>
